# Supplementary material for: Novel Extracellular Electron Transfer Channels in a Gram-Positive Thermophilic Bacterium
Source: Front Microbiol. 2021 Jan 11;11:597818. doi: 10.3389/fmicb.2020.597818 (PMC7829351; doi:10.3389/fmicb.2020.597818)
Supplement: Supplementary file 1 [file Table_5.xlsx]

## Sheet: Лист1
	Supplementary table S5. Best blast hits of C. ferrireducens' cytochromes among the components of EET pathways in Shewanella oneidensis MR-1, Geobacter sulfurreducens PCA and 'Thermincola potens'.
	Blue rows - OmhA cytochrome and its homologs among the components of well-described EET pathways in Geobacter, Shewanella & Thermincola species
	Orange row - SmhA cytochrome
	Light blue row - SmhC cytochrome
	Green row - SmhB cytochrpme and its homolog
	Blue row - SmhC cytochrome
	Pink rows - cytichromes from the putative 'pilin-cytochrome' cluster and their homologs
	Yellow rows - cytochromes homologous to the components of EET pathways in Geobacter, Shewanella & Thermincola species
	Grey rows - other cytohcromes strongly homologous to the components of NrfAH nitrite reductase complex
Protein symbol 1	Locus tag	Gene ID	Predicted number of heme-binding motifs	Predicted 2 localization	Best blast hit	Min E-value	Max %Identity	Max %Positive	Organism	Hit gene name / ORF number	Predicted localisation of the hit
	Ga0395992_01_182949_184436	2844896100	22	Secreted	NP_953783.1	1.94E-7	34.04	48.94	Geobacter	OmcC omcBC orf2	Outer surface
					NP_953777.1	1.94E-7	34.04	48.94	Geobacter	OmcC omcBC orf1	Outer surface
					NP_953769.2	7.63E-6	25.27	31.87	Geobacter	OmcV	Outer membrane
					YP_003639882	5e-30	28	42	Thermincola potens	TherJR_1117	Soluble quinone reducing ?
					YP_003639120	6e-24	25	35	Thermincola potens	TherJR_0333	Soluble secreted to pseudoperiplasm
					ADG83432.1	3e-07	21	31	Thermincola potens	OcwA	Outer surface
	Ga0395992_01_187284_188528	2844896104	5	Secreted	-
from the 'pilin-cytochrome' cluster	Ga0395992_01_217646_219709	2844896138	11	Secreted	NP_717047.1	1.84E-6	27.52	40.27	Shewanella	DmsE	Periplasmic
					YP_003639887	2e-12	28	39	Thermincola potens	TherJR_1122	Cell wall-linked
from the 'pilin-cytochrome' cluster	Ga0395992_01_220048_222057	2844896139	11	Secreted	NP_951727.2	2.67E-6	32.58	46.21	Geobacter	OmcX	Outer membrane (transmembrane)
					YP_003639887	1e-17	25	37	Thermincola potens	TherJR_1122	Cell wall-linked
from the 'pilin-cytochrome' cluster	Ga0395992_01_222075_224618	2844896140	9	Secreted	-
	Ga0395992_02_29558_30178	2844896893	6	Transmembrane, outer facing	NP_717047.1	1.96E-6	29.27	41.46	Shewanella	DmsE	Periplasmic
					YP_003639120	7e-17	28	40	Thermincola potens	TherJR_0333	Soluble secreted to pseudoperiplasm
					YP_003639882	3e-22	30	44	Thermincola potens	TherJR_1117	Soluble quinone reducing ?
	Ga0395992_02_30996_31874	2844896896	7	Transmembrane, outer facing	NP_717386.1	3.99E-12	30.15	43.72	Shewanella	MtrA	Periplasmic/outer mem
					NP_717391.2	8.23E-12	26.27	40.55	Shewanella	MtrD	Periplasmic
					NP_717047.1	1.75E-7	25.12	39.07	Shewanella	DmsE	Periplasmic
					NP_952281.1	1.43E-6	25.63	35.68	Geobacter	OmcI	putative Outer membrane
					ADG83432.1	1e-05	24	34	Thermincola potens	OcwA	Outer surface
OmhA	Ga0395992_02_112574_114619	2844896986	11	Secreted	NP_717386.1	1.17E-7	25.00	38.50	Shewanella	MtrA	Periplasmic/outer mem
					NP_953782.1	2.21E-6	25.24	37.62	Geobacter	OmcB omcBC orf2	Outer cell surface layer
					NP_719884.1	3.00E-6	28.26	44.57	Shewanella	SO_4360	Periplasmic/outer mem
					NP_717047.1	4.31E-6	23.32	35.75	Shewanella	DmsE	Periplasmic
					ADG83432.1	4e-44	29.81	39	Thermincola potens	OcwA	Outer surface
NrfA	Ga0395992_02_129131_130396	2844897001	5	Transmembrane, outer facing	-
NrfH	Ga0395992_02_130419_130832	2844897002	4	Secreted	ADG83432.1	2e-19	29	37	Thermincola potens	OcwA	Outer surface
Putative Q-oxidase	Ga0395992_02_135863_137242	2844897009	20	Secreted	NP_953769.2	1.66E-8	27.14	34.67	Geobacter	OmcV	Outer membrane
					NP_953783.1	2.73E-6	29.25	43.40	Geobacter	OmcC omcBC orf2	Outer surface
					NP_953777.1	2.73E-6	29.25	43.40	Geobacter	OmcC omcBC orf1	Outer surface
					YP_003639120	2e-26	26	39	Thermincola potens	TherJR_0333	Soluble secreted to pseudoperiplasm
					YP_003639882	2e-29	28	42	Thermincola potens	TherJR_1117	Soluble quinone reducing ?
SmhA	Ga0395992_02_137389_139104	2844897010	8	Secreted	-
	Ga0395992_02_147039_148391	2844897021	14	Transmembrane, outer facing	YP_003639120	8e-47	32	45	Thermincola potens	TherJR_0333	Soluble secreted to pseudoperiplasm
					YP_003639882	6e-57	33	50	Thermincola potens	TherJR_1117	Soluble quinone reducing ?
	Ga0395992_02_151260_153788	2844897023	12	Secreted	NP_719884.1	2.52E-6	44.74	55.26	Shewanella	MtrA	Periplasmic
	Ga0395992_01_477471_477917	2844896403	4	Secreted	-
SmhC	Ga0395992_02_433869_435545	2844897337	7	Secreted	-
SmhB	Ga0395992_03_307983_310529	2844898071	12	Secreted	YP_003639887	7e-17	24 (coverage 31%)	37	Thermincola	TherJR_1122	Cell wall-linked
	Ga0395992_01_684739_686151	2844896630	8	Secreted	-
	Ga0395992_01_647313_648317	2844896589	10	Transmembrane	NP_951727.2	2.50E-6	25.93	34.92	Geobacter	OmcX	Outer membrane (transmembrane)
					NP_720107.1	5.68E-6	25.87	40.56	Shewanella	CymA	Cytoplasmic membrane
					YP_003639120	3e-52	33	47	Thermincola potens	TherJR_0333	Soluble secreted to pseudoperiplasm
					YP_003639882	3e-81	42	59	Thermincola potens	TherJR_1117	Soluble quinone reducing ?
	1 Refer to the text for details
	2 Tested with Phobius, SignalP, TMHMM, TatP 1.0, SecretomeP, PsortB
