# Supplementary material for: Novel Extracellular Electron Transfer Channels in a Gram-Positive Thermophilic Bacterium
Source: Front Microbiol. 2021 Jan 11;11:597818. doi: 10.3389/fmicb.2020.597818 (PMC7829351; doi:10.3389/fmicb.2020.597818)
Supplement: Supplementary file 2 [file Table_6.xlsx]

## Sheet: riBAQ
Supplementary table S6. Shotgun proteomic profiles of C. ferrireducens cells grown with different electron acceptors as determined by LC-MS/MS.
Grouped and colorized in the upper part of the table are marker proteins of the energy metabolism and EET processes, as well as the reference houskeeping proteins. Other proteins detected are sorted by corresponding IMG gene IDs.
Refer to the Materials and Methods section for the description of the parameters presented.
	Majority protein (gene ID)	Locus tag	Protein name, curated NCBI annotation	LFQ intensity C1	LFQ intensity C2	LFQ intensity C3	LFQ intensity Fe-1	LFQ intensity Fe-2	LFQ intensity Fe-3	LFQ intensity Fu-1	LFQ intensity Fu-2	LFQ intensity Fu-3	LFQ intensity E-1	LFQ intensity E-2	LFQ intensity E-3	Peptides	Razor + unique peptides	Unique peptides	Sequence coverage [%]	Unique + razor sequence coverage [%]	Unique sequence coverage [%]	Mol. weight [kDa]	Q-value	Score	Intensity	MS/MS count	iBAQ C1	iBAQ C2	iBAQ C3	iBAQ Fe-1	iBAQ Fe-2	iBAQ Fe-3	iBAQ Fu-1	iBAQ Fu-2	iBAQ Fu-3	iBAQ E-1	iBAQ E-2	iBAQ E-3	riBAQ C1	riBAQ C2	riBAQ C3	riBAQ C average	riBAQ C Std dev, %	riBAQ Fe-1	riBAQ Fe-2	riBAQ Fe-3	riBAQ Fe average	riBAQ Fe Std dev, %	riBAQ Fu-1
ē-acceptor Prot.symbol					Ferric citrate			Ferrihydrite			Fumarate			Electrode														Ferric citrate			Ferrihydrite			Fumarate			Electrode			Ferric citrate					Ferrihydrite
	PROTEINS GROUP I (RPO)		HOUSEKEEPING, basic genes, DNA-directed RNA-polymerase
RpoA	2844897650	Ga0395992_02_709848_710789	DNA-directed RNA polymerase subunit alpha [Carboxydothermus ferrireducens DSM 11255]	31.7206	31.9388	31.833	31.7549	31.9655	31.5629	31.3066	31.222	31.4085	32.6665	32.7606	32.6334	27	27	27	88.2	88.2	88.2	34.861	0	323.31	53971000000	676	163950000	410780000	358450000	58592000	59210000	45926000	116440000	101890000	128550000	146080000	191880000	163000000	0.153255	0.1951	0.180387	0.176248	0.0212274	0.128195	0.136721	0.115314	0.126743	0.0107771	0.0756836
RpoB1	2844897615	Ga0395992_02_685019_688417	DNA-directed RNA polymerase subunit beta [Carboxydothermus ferrireducens DSM 11255]	32.6521	32.9714	32.6945	32.7403	32.7731	32.6698	32.601	32.4558	32.5654	33.7304	33.629	33.6643	93	93	93	77.6	77.6	77.6	127.9	0	323.31	92458000000	1163	57359000	117620000	95754000	75479000	66183000	56884000	122970000	110730000	93917000	40287000	49178000	56493000	0.0536174	0.0558638	0.0481874	0.0525562	0.00394668	0.165143	0.152822	0.142828	0.153597	0.0111777	0.0799279
RpoB2	2844897616	Ga0395992_02_688441_691899	DNA-directed RNA polymerase subunit beta' [Carboxydothermus ferrireducens DSM 11255]	31.5646	31.8651	31.6347	31.9724	32.0977	31.9086	31.3487	31.3346	31.3751	32.6435	32.7035	32.6227	96	96	96	80.3	80.3	80.3	129.26	0	323.31	52375000000	1387	36078000	121510000	82264000	17408000	18346000	14038000	30146000	31078000	36684000	48810000	69587000	60817000	0.0337246	0.0577113	0.0413987	0.0442782	0.0122499	0.0380875	0.0423624	0.0352474	0.0385658	0.00358152	0.0195943
RpoZ	2844897946	Ga0395992_03_184440_184649	DNA-directed RNA polymerase subunit omega [Carboxydothermus ferrireducens DSM 11255]	28.109	27.901	28.1802	28.5793	28.516	29.0233	28.5	28.7608	28.4587	27.387	27.4471	27.3436	4	4	4	65.2	65.2	65.2	7.7219	0	105.6	3550600000	119	55802000	57626000	110940000	43919000	51783000	52828000	86556000	93042000	86609000	25764000	33383000	32162000	0.052162	0.0273695	0.0558296	0.0451204	0.0154817	0.0960916	0.119571	0.132644	0.116102	0.0185213	0.0562596
	PROTEINS GROUP II (ATPase)		HOUSEKEEPING, oxidative phosphorylation, F0F1-type ATP synthase
	2844897380	Ga0395992_02_470567_471046	F-type H+-transporting ATP synthase, F0 subunit b [Carboxydothermus ferrireducens DSM 11255]	31.7871	31.588	31.6276	32.6739	32.8231	32.6619	31.2917	31.2999	31.4438	32.2277	32.1686	32.1442	13	13	13	59.1	59.1	59.1	18.162	0	207.74	50695000000	307	351600000	654280000	516410000	230850000	237680000	208580000	193980000	223160000	309770000	284820000	288990000	285320000	0.328665	0.310751	0.259879	0.299765	0.0356846	0.505083	0.548822	0.523715	0.525874	0.0219494	0.126083
	2844897381	Ga0395992_02_471046_471579	F-type H+-transporting ATP synthase, F1 subunit delta [Carboxydothermus ferrireducens DSM 11255]	30.8224	30.7658	30.7276	32.2862	32.1903	32.2026	31.1084	31.0447	30.9594	30.4585	30.4698	30.4392	15	15	15	65.5	65.5	65.5	20.136	0	97.356	29712000000	438	194400000	403410000	349700000	167490000	160320000	128130000	252210000	219690000	247440000	67416000	70930000	84916000	0.181719	0.1916	0.175984	0.183101	0.00789943	0.366456	0.370192	0.321716	0.352788	0.0269737	0.163931
AtpA	2844897382	Ga0395992_02_471608_473113	F-type H+-transporting ATP synthase, F1 subunit alpha [Carboxydothermus ferrireducens DSM 11255]	33.0044	33.3115	33.0322	34.1065	34.1163	34.1463	33.0421	33.0563	32.9456	33.5046	33.4716	33.3663	29	29	29	64.7	64.7	64.7	54.527	0	323.31	137830000000	906	354820000	911920000	685770000	252820000	227750000	211650000	346160000	346280000	386530000	247910000	311660000	280600000	0.331675	0.433118	0.345108	0.369967	0.0551011	0.553152	0.525893	0.531423	0.536823	0.0144092	0.224997
	2844897383	Ga0395992_02_473133_473981	F-type H+-transporting ATP synthase, F1 subunit gamma [Carboxydothermus ferrireducens DSM 11255]	29.7829	30.1616	29.9342	30.369	30.4728	30.4361	29.2141	29.2823	29.4878	30.6687	30.5234	30.4857	18	18	18	68.4	68.4	68.4	31.113	0	298.9	13331000000	298	53920000	172280000	136070000	29717000	42277000	28737000	40261000	41652000	46599000	76488000	95380000	89094000	0.0504027	0.0818246	0.0684761	0.0669011	0.01577	0.0650187	0.097621	0.0721545	0.0782647	0.0171385	0.0261688
	2844897384	Ga0395992_02_473999_475420	F-type H+-transporting ATP synthase, F1 subunit beta [Carboxydothermus ferrireducens DSM 11255]	33.0849	33.3564	33.1711	33.0618	33.1525	33.142	32.6677	32.3791	32.7412	33.4333	33.2757	33.0679	41	41	41	90.3	90.3	90.3	51.635	0	323.31	120230000000	1511	363200000	957790000	689810000	127090000	143620000	117000000	252480000	179330000	283300000	234800000	269310000	241340000	0.339508	0.454904	0.347141	0.380518	0.0645331	0.278064	0.33163	0.29377	0.301155	0.0275362	0.164107
	2844897385	Ga0395992_02_475423_475827	F-type H+-transportingATP synthase, F1 subunit epsilon [Carboxydothermus ferrireducens DSM 11255]	30.0233	29.6451	29.8158	31.9184	31.9728	31.8976	30.5822	30.6094	30.3011	30.7419	30.5715	30.7906	9	9	9	64.2	64.2	64.2	14.774	0	66.405	19544000000	192	252840000	419440000	421360000	272030000	257860000	216520000	270140000	277010000	231300000	139220000	211560000	212080000	0.236347	0.199214	0.212046	0.215869	0.0188596	0.595182	0.59542	0.543651	0.578084	0.0298203	0.175585
	PROTEINS GROUP III (ETC)		ELECTRON TRANSFER CHAIN complexes I & II
NdhE	2844896217	Ga0395992_01_302463_302948	NADH-quinone oxidoreductase subunit E [Carboxydothermus ferrireducens DSM 11255]	29.4685	29.3096	29.1653	30.3321	30.3113	30.2448	29.5685	29.6095	29.5257	28.1883	28.5877	28.4085	8	8	8	54	54	54	17.691	0	154	11193000000	213	92117000	188220000	144210000	60900000	55985000	39645000	105770000	102240000	117750000	14702000	30942000	22376000	0.0861081	0.0893953	0.0725725	0.082692	0.00891654	0.133245	0.129274	0.099543	0.120687	0.0184188	0.0687483
NdhF	2844896218	Ga0395992_01_302959_304737	NADH-quinone oxidoreductase subunit F [Carboxydothermus ferrireducens DSM 11255]	31.18	31.3564	31.2115	30.7151	30.9097	30.4954	30.4563	30.4736	30.4582	30.8025	30.7473	30.7269	39	39	39	77	77	77	64.465	0	323.31	29868000000	707	76819000	192450000	153430000	16605000	18809000	12431000	46247000	43087000	54610000	33190000	42844000	42042000	0.071808	0.0914044	0.0772123	0.0801416	0.0101212	0.0363305	0.0434315	0.0312125	0.0369915	0.00613627	0.0300596
SdhB	2844897825	Ga0395992_03_77255_78046	succinate dehydrogenase / fumarate reductase iron-sulfur subunit [Carboxydothermus ferrireducens DSM 11255]	28.5822	28.5241	28.741	27.9612	28.5961	28.6309	27.7884	28.039	28.4693	27.4243	27.5895	27.5446	10	10	10	41.1	41.1	41.1	29.581	0	232.01	7136600000	196	41506000	63313000	84180000	7739700	10499000	10375000	15175000	13017000	38915000	5762800	10803000	8436000	0.0387985	0.0300706	0.0423629	0.0370773	0.00632431	0.0169339	0.024243	0.0260502	0.022409	0.00482692	0.00986343
SdhD	2844897826	Ga0395992_03_78053_78397	succinate dehydrogenase / fumarate reductase membrane anchor subunit [Carboxydothermus ferrireducens DSM 11255]	24.9729	25.0136	25.4733	24.7957	25.2667	25.6047	24.1217	NaN	25.3013	NaN	NaN	NaN	1	1	1	10.5	10.5	10.5	12.845	0	18.311	552530000	27	11961000	26445000	31061000	2487000	3312400	3641500	5883800	0	12446000	6856600	8876800	8841600	0.0111808	0.0125601	0.0156312	0.013124	0.00227817	0.00544138	0.0076486	0.00914329	0.00741109	0.00186235	0.00382435
SdhC	2844897827	Ga0395992_03_78414_78833	succinate dehydrogenase / fumarate reductase cytochrome b subunit [Carboxydothermus ferrireducens DSM 11255]	NaN	NaN	NaN	NaN	NaN	NaN	NaN	NaN	NaN	27.1049	27.2526	27.2822	6	6	6	48.9	48.9	48.9	15.855	0	16.848	814970000	32	0	9877700	0	183060	664220	1044800	0	0	4565400	8321100	13634000	8144800	0	0.00469143	0	0.00156381	0.0027086	0.000400522	0.00153374	0.00262334	0.0015192	0.00111148	0
SdhA	2844897828	Ga0395992_03_78850_80562	succinate dehydrogenase / fumarate reductase flavoprotein subunit [Carboxydothermus ferrireducens DSM 11255]	30.8884	30.7909	31.0926	30.2306	30.8938	30.7279	30.149	30.257	30.7764	30.3319	30.3248	30.1987	33	33	33	63	63	63	63.93	0	323.31	36580000000	625	68448000	146060000	157500000	11168000	17311000	13788000	29787000	33973000	62258000	13374000	19621000	16604000	0.0639831	0.0693714	0.0792605	0.0708717	0.00774845	0.0244348	0.0399725	0.0346197	0.033009	0.0078931	0.0193609
NdhN	2844897872	Ga0395992_03_118047_119477	NADH-quinone oxidoreductase subunit N [Carboxydothermus ferrireducens DSM 11255]	27.8287	28.2896	28.1361	28.4286	28.4088	28.6594	27.1666	27.1241	27.051	29.2273	29.2537	29.1719	10	10	10	23.7	23.7	23.7	52.094	0	141.66	4400300000	158	16549000	51433000	39531000	8449200	7451200	7416700	6591200	5872300	4740200	19802000	26401000	23295000	0.0154695	0.0244282	0.0198936	0.0199304	0.00447945	0.0184862	0.0172054	0.0186223	0.0181047	0.000781715	0.00428414
NdhM	2844897873	Ga0395992_03_119478_120998	NADH-quinone oxidoreductase subunit M [Carboxydothermus ferrireducens DSM 11255]	28.888	29.4142	29.2233	29.8845	30.047	30.0923	28.3824	28.2497	28.3633	30.8989	30.8271	30.8049	9	9	9	17	17	17	54.91	0	59.778	9523800000	163	31934000	99143000	85455000	24395000	24505000	22991000	21571000	22349000	14991000	70161000	85368000	80422000	0.0298509	0.0470881	0.0430045	0.0399812	0.00900753	0.0533745	0.056584	0.0577271	0.0558952	0.0022566	0.0140207
NdhL	2844897874	Ga0395992_03_120998_122929	NADH-quinone oxidoreductase subunit L [Carboxydothermus ferrireducens DSM 11255]	28.8498	29.3825	29.2419	29.2768	29.2	29.3582	27.8819	27.9283	27.7854	30.7198	30.5976	30.4089	12	12	12	19.8	19.8	19.8	71.175	0	107.84	8118600000	175	22633000	86633000	75054000	11555000	10006000	10848000	12280000	12502000	12745000	63315000	71164000	61522000	0.0211566	0.0411464	0.0377703	0.0333578	0.0107005	0.0252815	0.0231047	0.0272378	0.025208	0.00206754	0.00798174
NdhK	2844897875	Ga0395992_03_122952_123260	NADH-quinone oxidoreductase subunit K [Carboxydothermus ferrireducens DSM 11255]	27.6744	27.5204	27.6715	27.7562	27.605	27.8668	26.4553	NaN	NaN	NaN	NaN	NaN	2	2	2	13.7	13.7	13.7	11.114	0	68.16	2451900000	40	75358000	157280000	153080000	21562000	21179000	24880000	28314000	7052600	22118000	52995000	62083000	55666000	0.0704423	0.0747003	0.0770362	0.0740596	0.00334332	0.0471761	0.048904	0.0624702	0.0528501	0.00837589	0.0184035
NdhJ	2844897876	Ga0395992_03_123257_123766	NADH-quinone oxidoreductase subunit J [Carboxydothermus ferrireducens DSM 11255]	28.2751	28.5993	28.5304	29.2327	29.3266	29.5039	27.6739	27.7464	27.8363	29.8346	29.9103	29.8294	6	6	6	22.5	22.5	22.5	18.377	0	168.06	6095600000	118	40682000	117480000	112600000	36923000	36206000	33901000	23608000	23825000	28846000	72854000	100820000	85437000	0.0380283	0.0557973	0.056665	0.0501635	0.0105184	0.0807849	0.0836026	0.0851206	0.0831694	0.0022001	0.0153447
NdhI	2844897877	Ga0395992_03_123759_124181	NADH-quinone oxidoreductase subunit I [Carboxydothermus ferrireducens DSM 11255]	30.2993	30.2494	30.1645	30.9178	30.7231	30.9689	29.7936	29.769	29.892	29.847	29.5369	29.5053	11	11	11	65.7	65.7	65.7	15.924	0	154.95	16311000000	253	164480000	369050000	268960000	98333000	81029000	84994000	90686000	97214000	118190000	53870000	55569000	58424000	0.153751	0.175281	0.135352	0.154794	0.0199849	0.215146	0.187103	0.213408	0.205219	0.015713	0.058944
NdhH	2844897878	Ga0395992_03_124187_125239	NADH-quinone oxidoreductase subunit H [Carboxydothermus ferrireducens DSM 11255]	28.0654	28.7715	28.3309	28.8162	28.7947	28.5989	27.4831	NaN	NaN	29.5375	29.9025	29.9208	7	7	7	16.9	16.9	16.9	40.266	0	42.73	3655400000	66	10490000	39807000	19894000	20551000	20986000	17862000	3624900	2166700	1993900	47346000	42695000	42162000	0.00980572	0.0189064	0.0100115	0.0129079	0.00519589	0.0449641	0.0484584	0.044849	0.0460905	0.00205147	0.00235611
NdhD	2844897879	Ga0395992_03_125263_126360	NADH-quinone oxidoreductase subunit D [Carboxydothermus ferrireducens DSM 11255]	31.9398	32.4162	32.1066	32.2726	32.1272	32.3608	31.0799	30.9977	31.2011	31.9866	31.911	31.8605	21	21	21	72.1	72.1	72.1	41.096	0	323.31	53939000000	717	191550000	538110000	390650000	87477000	70189000	79609000	105750000	83084000	107800000	102130000	133590000	129420000	0.179055	0.255576	0.196591	0.210407	0.0400878	0.191393	0.162072	0.199887	0.184451	0.0198404	0.0687353
NdhC	2844897880	Ga0395992_03_126373_126804	NADH-quinone oxidoreductase subunit C [Carboxydothermus ferrireducens DSM 11255]	29.1805	29.531	29.3758	30.7227	30.5445	31.0145	29.9156	30.0226	29.6924	28.0982	28.5729	28.3351	10	10	10	72	72	72	16.907	0	306.74	11282000000	308	73549000	188990000	147740000	95688000	80829000	97022000	135310000	114860000	123660000	9592000	19015000	19488000	0.0687513	0.089761	0.0743489	0.0776204	0.0108802	0.209358	0.186641	0.243609	0.213203	0.0286778	0.0879487
NdhB	2844897881	Ga0395992_03_126804_127304	NADH-quinone oxidoreductase subunit B [Carboxydothermus ferrireducens DSM 11255]	30.2137	30.4725	30.2027	31.2279	30.849	31.0958	29.5648	29.6109	29.806	29.8373	29.8423	29.8755	9	9	9	56	56	56	18.606	0	185.8	17957000000	233	166760000	422450000	308600000	100710000	81721000	89539000	103650000	109300000	142620000	50257000	66726000	65094000	0.155882	0.200643	0.1553	0.170609	0.0260124	0.220346	0.1887	0.22482	0.211289	0.0196896	0.0673703
NdhA	2844897882	Ga0395992_03_127295_127651	NADH-quinone oxidoreductase subunit A [Carboxydothermus ferrireducens DSM 11255]	25.3963	25.7839	25.6639	25.4855	25.7167	26.0925	24.9405	NaN	25.3478	25.4578	25.513	25.3364	3	3	3	22	22	22	13.66	0	79.033	666510000	37	9543100	31572000	26507000	5398100	4373200	4280000	3956100	0	3297400	2459500	3399100	2992200	0.00892059	0.0149952	0.0133394	0.0124184	0.00314027	0.0118107	0.0100981	0.0107465	0.0108851	0.00086466	0.00257138
	PROTEINS GROUP IV (PILI)		TYPE IV PILI ASSEMBLY PROTEINS
PilB	2844896122	Ga0395992_01_203193_204899	type IV pilus assembly protein PilB [Carboxydothermus ferrireducens DSM 11255]	28.6733	28.7332	28.5608	28.7663	28.7711	28.7052	28.4763	28.4153	28.1834	28.5429	28.4809	28.4331	25	25	25	66.7	66.7	66.7	62.715	0	323.31	5975200000	360	17814000	34332000	32902000	4396800	3817100	3373900	15163000	12368000	12418000	5139500	6864600	5887600	0.016652	0.016306	0.0165577	0.0165052	0.000178835	0.00961988	0.00881399	0.00847139	0.00896842	0.000589615	0.00985563
PilT	2844896123	Ga0395992_01_204921_206009	pilus retraction protein PilT [Carboxydothermus ferrireducens DSM 11255]	28.9294	28.884	28.7818	29.4678	29.6193	29.4599	28.9226	28.8348	28.8841	29.3344	29.3827	29.3164	23	23	23	78.7	78.7	78.7	40.316	0	316.58	7591000000	348	23700000	53510000	37724000	9793100	13419000	11443000	22605000	21594000	23681000	18452000	21780000	20762000	0.022154	0.0254146	0.0189843	0.0221843	0.00321529	0.0214266	0.0309856	0.0287318	0.027048	0.00499698	0.0146928
‘PilA–C’	2844896125	Ga0395992_01_207402_207848	general secretion pathway protein G, prepilin-type N-terminal cleavage/methylation domain protein [Carboxydothermus ferrireducens DSM 11255]	29.8973	29.1712	29.6577	30.1658	30.1011	29.4389	31.1708	30.7487	30.3447	30.7442	30.4096	30.2871	9	9	9	56.1	56.1	56.1	16.473	0	48.326	17444000000	151	129240000	233050000	224400000	65274000	58477000	42312000	379830000	320820000	314850000	128090000	144990000	135780000	0.12081	0.110687	0.112927	0.114808	0.00531669	0.142815	0.135028	0.106239	0.128027	0.0192665	0.246882
PilV	2844896128	Ga0395992_01_209090_209464	type IV (Tfp) pilus assembly protein PilV [Carboxydothermus ferrireducens DSM 11255]	25.8283	25.7369	25.7258	27.0564	27.0483	27.1643	NaN	25.6087	NaN	25.9817	26.0549	26.039	5	5	5	43.5	43.5	43.5	13.726	0	58.475	756960000	42	11646000	16428000	18761000	8787600	8031900	11597000	3465300	6980200	2392400	1779100	2634000	7146600	0.0108863	0.0078025	0.00944131	0.00937671	0.00154292	0.0192266	0.0185463	0.0291184	0.0222971	0.00591721	0.00225237
	2844896129	Ga0395992_01_209469_209981	prepilin-type N-terminal cleavage/methylation domain-containing protein [Carboxydothermus ferrireducens DSM 11255]	25.2192	25.3061	24.9603	26.2432	25.9763	26.2038	NaN	25.6632	NaN	NaN	NaN	NaN	3	3	3	22.9	22.9	22.9	19.697	0	24.583	460890000	19	7074200	16217000	11761000	5281300	7142800	7222900	5895400	9775200	6388700	0	0	0	0.00661274	0.00770228	0.00591862	0.00674455	0.000899106	0.0115551	0.0164933	0.0181357	0.0153947	0.00342508	0.00383189
	2844896130	Ga0395992_01_209993_211207	hypothetical protein [Carboxydothermus ferrireducens DSM 11255]	25.3463	25.6721	25.4136	25.4882	25.6121	25.5127	25.1891	25.2058	25.4251	25.0046	25.2917	NaN	11	11	11	43.1	43.1	43.1	44.574	0	88.218	593720000	56	2347700	7276900	5776900	1026900	1392500	686550	1954600	1927800	2843100	683710	993070	115820	0.00219456	0.00345617	0.00290718	0.00285264	0.000632574	0.00224678	0.0032154	0.00172383	0.00239534	0.000756798	0.00127045
PilM	2844896131	Ga0395992_01_211226_212281	type IV pilus assembly protein PilM [Carboxydothermus ferrireducens DSM 11255]	26.5134	26.5569	26.6553	25.8356	26.2591	26.0675	26.4548	26.445	26.1619	26.6245	27.0024	26.6036	15	15	15	51.3	51.3	51.3	39.406	0	223.69	1274800000	108	5777200	9151700	10196000	799260	1507700	514370	4890900	4706100	2461600	5300000	7401100	5389600	0.00540035	0.00434661	0.00513105	0.00495934	0.000547452	0.00174872	0.0034814	0.00129151	0.00217388	0.00115519	0.00317898
PilN	2844896132	Ga0395992_01_212274_212804	type IV pilus assembly protein PilN [Carboxydothermus ferrireducens DSM 11255]	26.6941	27.1397	26.5993	27.9301	28.1373	28.0876	26.5187	26.8806	NaN	27.8278	27.5333	27.7412	11	11	11	52.8	52.8	52.8	20.124	0	42.567	1451700000	62	11743000	3360200	6971300	7273600	8174400	7056800	7302000	4715200	712270	10918000	14525000	14032000	0.010977	0.00159593	0.00350825	0.00536039	0.00495721	0.0159141	0.0188754	0.0177186	0.0175027	0.00149238	0.00474615
PilO	2844896133	Ga0395992_01_212817_213566	type IV pilus assembly protein PilO [Carboxydothermus ferrireducens DSM 11255]	26.1687	26.3901	25.9739	27.6024	27.8314	27.6278	26.9408	26.9141	26.7286	27.0115	27.129	26.899	7	7	7	41	41	41	28.072	0	116.01	1385800000	78	3666300	21532000	10301000	6358500	9357300	7258300	13525000	13334000	15712000	4858200	7069400	5903400	0.00342714	0.0102266	0.00518389	0.00627923	0.00352961	0.0139119	0.0216068	0.0182246	0.0179144	0.00385678	0.00879097
	2844896134	Ga0395992_01_213676_215064	TldD protein [Carboxydothermus ferrireducens DSM 11255]	29.5522	29.2844	29.6089	26.2764	27.7303	27.6614	29.0523	29.0691	29.1792	28.5491	28.4449	28.4186	26	26	26	70.8	70.8	70.8	49.572	0	323.31	9702400000	356	37082000	63172000	71156000	796510	1930200	1700400	25287000	19374000	29996000	6162300	7986400	7773000	0.0346631	0.0300036	0.0358087	0.0334918	0.00307467	0.00174271	0.00445699	0.00426946	0.00348972	0.00151586	0.016436
	PROTEINS GROUP V (MULTIHEMES)		Predicted secreted C-type MULTIHEME CYTOCHROMES
Putative Q-oxidase	2844896104	Ga0395992_01_187284_188528	nitrite reductase (cytochrome c-552) [Carboxydothermus ferrireducens DSM 11255]	27.5189	NaN	26.6788	29.1591	29.4788	29.6426	27.9718	28.1633	27.7932	28.5978	28.6541	27.8553	21	21	20	53.6	53.6	51.9	47.033	0	98.6	2793900000	162	4221100	1373900	3145700	12286000	12471000	11823000	6088800	9548100	8679400	5020800	6438500	4435000	0.00394575	0.000652535	0.00158305	0.00206044	0.00169772	0.0268809	0.0287966	0.0296859	0.0284544	0.00143345	0.00395759
	2844896138	Ga0395992_01_217646_219709	Doubled CXXCH motif (Paired_CXXCH_1) cytochrome family protein [Carboxydothermus ferrireducens DSM 11255]	30.1931	27.0494	29.361	NaN	NaN	NaN	NaN	NaN	NaN	24.973	NaN	25.159	18	18	18	34.1	34.1	34.1	75.732	0	293.95	3052900000	70	39760000	13969000	45224000	0	0	0	0	0	0	397470	460540	610490	0.0371664	0.00663459	0.0227586	0.0221865	0.0152739	0	0	0	0	0	0
	2844896140	Ga0395992_01_222075_224618	Cytochrome c bacterial [Carboxydothermus ferrireducens DSM 11255]	26.6659	25.4908	26.2399	NaN	NaN	NaN	NaN	NaN	NaN	25.0284	NaN	NaN	18	18	18	25.6	25.6	25.6	94.278	0	72.374	392860000	43	2229200	2310500	2778400	0	0	0	0	0	0	390950	16557	257730	0.00208379	0.00109737	0.00139821	0.00152646	0.000505557	0	0	0	0	0	0
	2844896893	Ga0395992_02_29558_30178	nitrate/TMAO reductase-like tetraheme cytochrome c subunit [Carboxydothermus ferrireducens DSM 11255]	27.496	28.5432	28.1483	28.7278	28.8675	28.8441	NaN	27.7119	26.8963	27.66	27.0336	27.3982	7	7	7	20.4	20.4	20.4	24.023	0	19.709	4166700000	69	17824000	84728000	61173000	12532000	6581200	10425000	10977000	21187000	12021000	6992800	3803600	5628600	0.0166613	0.0402417	0.0307848	0.0292293	0.0118669	0.0274191	0.0151965	0.0261757	0.0229304	0.00672656	0.00713482
	2844896896	Ga0395992_02_30996_31874	putative transmembrane cytochrome C [Carboxydothermus ferrireducens DSM 11255]	27.4084	27.9925	27.5431	28.82	28.8178	28.8977	27.3724	28.196	26.4025	28.055	27.8195	27.8295	4	4	4	13	13	13	33.619	0	39.148	3391800000	64	7705500	27682000	16743000	9145500	5355200	7726000	9792100	13143000	1933300	8982000	9477900	9444100	0.00720286	0.0131476	0.00842577	0.00959208	0.0031393	0.0200097	0.0123656	0.0193989	0.0172581	0.00424799	0.00636466
OmhA	2844896986	Ga0395992_02_112574_114619	Doubled CXXCH motif (Paired_CXXCH_1) cytochrome family protein [Carboxydothermus ferrireducens DSM 11255]	35.8686	34.9989	35.6281	37.3979	37.2049	37.3828	35.3925	35.5099	34.8936	34.7103	34.5692	34.7898	48	48	48	58.1	58.1	58.1	73.932	0	323.31	691520000000	2280	1095000000	1403500000	1754500000	1413000000	1195500000	1120800000	1120800000	1073800000	837180000	296180000	333430000	371500000	1.02357	0.666594	0.882937	0.857701	0.179822	3.09154	2.76051	2.81417	2.88874	0.17767	0.728496
Putative Q-oxidase	2844897009	Ga0395992_02_135863_137242	nitrate/TMAO reductase-like tetraheme cytochrome c subunit [Carboxydothermus ferrireducens DSM 11255]	28.7304	28.8485	28.6515	28.9791	29.0047	28.9913	27.8067	27.9123	27.5606	29.3035	29.1951	29.3066	8	8	7	21.6	21.6	18.3	50.378	0	225.22	5581000000	117	12465000	33692000	28105000	4089400	4871800	4363600	7173900	7247200	6667400	12062000	14412000	15032000	0.0116519	0.0160021	0.0141436	0.0139325	0.00218275	0.00894731	0.0112494	0.0109564	0.0103844	0.00125311	0.00466288
SmhA	2844897010	Ga0395992_02_137389_139104	Cytochrome c bacterial /Cytochrome c552 [Carboxydothermus ferrireducens DSM 11255]	31.3067	31.1137	31.4213	33.1285	32.8231	33.3276	32.5713	32.8934	32.6941	33.0592	32.977	33.0092	26	26	26	47.6	47.6	47.6	63.278	0	323.31	71625000000	973	80045000	150240000	165090000	121370000	84858000	115160000	253340000	287690000	273380000	159090000	184860000	182100000	0.0748236	0.0713567	0.0830801	0.0764201	0.0060226	0.265549	0.195944	0.28915	0.250214	0.0484584	0.164666
SmhC	2844897337	Ga0395992_02_433869_435545	Doubled CXXCH motif (Paired_CXXCH_1) cytochrome family protein [Carboxydothermus ferrireducens DSM 11255]	34.8024	33.1127	33.9475	33.7549	33.8575	33.7627	28.9626	28.9906	27.3796	30.5202	30.2965	30.4921	37	37	37	56.5	56.5	56.5	62.259	0	323.31	100040000000	618	818500000	458780000	869060000	152660000	137200000	115800000	13563000	11979000	4182800	19460000	17792000	19671000	0.765108	0.217898	0.437347	0.473451	0.275386	0.334009	0.316806	0.290757	0.313857	0.0217761	0.00881567
SmhB	2844898071	Ga0395992_03_307983_310529	Doubled CXXCH motif (Paired_CXXCH_1) cytochrome family protein [Carboxydothermus ferrireducens DSM 11255]	34.5416	32.0538	33.4389	25.1906	25.0123	25.9201	26.378	25.8014	25.0995	28.945	28.9624	29.2969	30	30	26	46.9	46.9	42.5	92.528	0	323.31	61558000000	326	801620000	313270000	740440000	310800	230800	396120	3262900	3169900	973170	7847100	10074000	11201000	0.749329	0.148788	0.37262	0.423579	0.303496	0.000680008	0.000532936	0.000994601	0.000735848	0.000235844	0.00212082
	OTHER PROTEINS DETECTED
	2844895907	Ga0395992_01_2396_2974	soluble lytic murein transglycosylase-like protein [Carboxydothermus ferrireducens DSM 11255 Genome sequencing]	24.2462	24.2087	24.5043	24.1806	NaN	24.295	25.0487	24.6472	24.6096	NaN	NaN	NaN	5	5	5	30.7	30.7	30.7	21.665	0	19.001	308130000	20	1415500	3816100	3220200	293930	0	288910	2986000	2695800	3189600	0	0	0	0.00132317	0.00181246	0.00162054	0.00158539	0.000246535	0.000643098	0	0.000725412	0.00045617	0.000397193	0.00194084
	2844895908	Ga0395992_01_2952_3935	DNA polymerase-3 subunit delta [Carboxydothermus ferrireducens DSM 11255 Genome sequencing]	23.7289	23.6172	23.0746	24.5499	24.4711	23.8381	23.9901	NaN	23.8121	NaN	NaN	NaN	9	9	9	29.4	29.4	29.4	37.967	0	17.365	191640000	38	661090	2524500	2259400	585110	232670	239230	604310	337320	589110	207550	391500	0	0.000617966	0.00119901	0.00113702	0.000984668	0.000319082	0.00128018	0.000537254	0.000600673	0.000806035	0.000411843	0.000392789
	2844895913	Ga0395992_01_7406_9217	GTP-binding protein LepA [Carboxydothermus ferrireducens DSM 11255 Genome sequencing]	25.5191	25.7318	25.7216	NaN	24.6804	NaN	25.6321	24.8042	NaN	24.779	NaN	25.1578	16	16	16	36.8	36.8	36.8	67.977	0	111.72	682460000	81	1913400	5087400	6116300	57259	164900	107320	1758700	517410	584470	372710	85050	521430	0.00178859	0.00241627	0.00307798	0.00242761	0.00064477	0.000125279	0.000380768	0.000269465	0.000258504	0.000128097	0.00114312
	2844895915	Ga0395992_01_10420_11445	heat-inducible transcriptional repressor [Carboxydothermus ferrireducens DSM 11255 Genome sequencing]	26.5729	27.0797	27.2297	26.9815	27.5049	27.1668	27.3525	26.961	27.1039	26.3819	26.9047	26.8612	17	17	17	63	63	63	38.512	0	113.28	1930400000	152	3634300	10896000	10395000	2395300	3615700	2015400	8859500	4642400	10609000	1684800	2991200	2503000	0.00339723	0.00517507	0.0052312	0.00460116	0.00104302	0.00524074	0.00834895	0.00506038	0.00621669	0.00184879	0.00575849
	2844895916	Ga0395992_01_11461_13026	chaperonin GroEL (HSP60 family) [Carboxydothermus ferrireducens DSM 11255 Genome sequencing]	28.9787	29.0672	29.1469	29.3285	29.5282	29.4174	28.8248	28.8417	28.852	29.662	29.6358	29.5869	30	30	30	64.7	64.7	64.7	56.55	0	323.31	8231500000	320	18448000	43886000	34657000	7568000	7606600	4831500	9600600	10892000	13960000	15563000	17413000	24503000	0.0172446	0.0208437	0.0174408	0.0185097	0.00202367	0.0165582	0.0175643	0.0121312	0.0154179	0.00289046	0.00624019
	2844895917	Ga0395992_01_13010_13594	molecular chaperone GrpE [Carboxydothermus ferrireducens DSM 11255 Genome sequencing]	28.9122	28.8041	29.1742	29.0899	29.2101	28.8669	29.8206	29.9218	29.7245	29.4524	29.4603	29.4628	16	16	16	73.7	73.7	73.7	23.222	0	289.63	9648700000	228	40843000	75485000	95045000	15850000	17667000	10703000	88557000	86279000	84907000	25540000	30539000	31083000	0.0381788	0.0358517	0.0478306	0.0406203	0.00635173	0.0346787	0.0407945	0.0268737	0.0341156	0.00697747	0.0575602
	2844895918	Ga0395992_01_13614_15428	molecular chaperone DnaK [Carboxydothermus ferrireducens DSM 11255 Genome sequencing]	31.372	31.5267	31.604	31.5214	31.6726	31.6214	31.207	31.2215	31.3885	32.1759	32.0848	32.1488	39	39	39	59.4	59.4	59.4	66.099	0	323.31	45152000000	758	88973000	200730000	209040000	31049000	32063000	29399000	84588000	80479000	108310000	82414000	104580000	101110000	0.0831692	0.095337	0.105198	0.0945679	0.0110343	0.067933	0.0740361	0.0738167	0.0719286	0.00346205	0.0549804
	2844895919	Ga0395992_01_15454_16599	molecular chaperone DnaJ [Carboxydothermus ferrireducens DSM 11255 Genome sequencing]	24.6925	25.161	NaN	25.5945	NaN	25.7374	23.9762	NaN	24.3709	25.293	24.8398	24.837	14	14	14	38.3	38.3	38.3	41.781	0	30.092	351770000	48	2192100	2187900	638390	541110	581910	835390	1084200	370420	951900	814870	613140	1541200	0.00204911	0.00103915	0.000321264	0.00113651	0.000868026	0.00118391	0.00134368	0.00209755	0.00154171	0.000487951	0.000704707
	2844895920	Ga0395992_01_16626_17543	ribosomal protein L11 methyltransferase [Carboxydothermus ferrireducens DSM 11255 Genome sequencing]	26.5261	26.4012	26.4525	NaN	NaN	25.6698	26.5913	26.1192	26.5472	26.5578	26.7537	26.2579	8	8	8	29.8	29.8	29.8	33.968	0	65.339	1397900000	73	9992000	18820000	13103000	0	0	636700	11781000	4838000	10126000	2940600	4587500	2487200	0.00934021	0.00893858	0.00659397	0.00829092	0.00148326	0	0	0.00159866	0.000532888	0.000922989	0.0076574
	2844895921	Ga0395992_01_17551_18297	16S rRNA (uracil1498-N3)-methyltransferase [Carboxydothermus ferrireducens DSM 11255 Genome sequencing]	25.1644	25.3429	25.1168	25.5132	25.8764	24.9976	NaN	NaN	NaN	NaN	NaN	NaN	11	11	11	53.2	53.2	53.2	27.857	0	32.004	329420000	28	2170500	2556700	4510600	1220800	2067700	461390	1972600	0	3065600	327890	553610	246480	0.00202892	0.00121431	0.00226992	0.00183771	0.000553171	0.00267102	0.00477449	0.00115849	0.002868	0.00181603	0.00128215
	2844895922	Ga0395992_01_18294_19598	threonylcarbamoyladenosine tRNA methylthiotransferase MtaB [Carboxydothermus ferrireducens DSM 11255 Genome sequencing]	26.232	26.048	26.1778	25.6627	25.5388	25.199	25.0585	24.6563	24.7144	25.1613	24.8582	25.418	14	14	14	42.9	42.9	42.9	49.329	0	136.92	772150000	73	4776600	6420900	10420000	831100	445860	254250	820790	419720	541750	1055600	466050	1071500	0.00446502	0.00304961	0.00524378	0.0042528	0.00111237	0.00181839	0.00102953	0.000638386	0.0011621	0.000601068	0.000533496
	2844895923	Ga0395992_01_19695_20036	histidine triad (HIT) family protein [Carboxydothermus ferrireducens DSM 11255 Genome sequencing]	31.3749	30.9971	31.3407	24.5685	24.7513	27.8862	30.3314	30.7783	30.864	30.3696	30.4379	30.3964	12	12	12	84.1	84.1	84.1	12.641	0	207.66	31207000000	287	420000000	651920000	743200000	899910	911500	9264100	181390000	243680000	312880000	86675000	122760000	120910000	0.392603	0.30963	0.374009	0.358747	0.0435409	0.00196894	0.00210473	0.0232608	0.0091115	0.0122539	0.1179
	2844895924	Ga0395992_01_20078_20257	small subunit ribosomal protein S21 [Carboxydothermus ferrireducens DSM 11255 Genome sequencing]	29.2807	28.2058	28.8377	NaN	28.2061	28.2985	28.6431	28.7553	28.5729	27.8916	27.5395	27.4159	6	6	6	52.5	52.5	52.5	7.0042	0	30.754	5834600000	72	354150000	365360000	502100000	36831000	37876000	38003000	259690000	271680000	253800000	19995000	20264000	17920000	0.331048	0.173528	0.252678	0.252418	0.0787604	0.0805836	0.0874588	0.0954202	0.0878208	0.00742491	0.168793
	2844895925	Ga0395992_01_20267_20713	hypothetical protein [Carboxydothermus ferrireducens DSM 11255 Genome sequencing]	28.5516	28.6065	28.5027	NaN	NaN	NaN	29.6539	29.844	29.3001	26.8086	26.9576	26.5541	6	6	6	44.6	44.6	44.6	16.404	0	112.74	6833700000	130	49413000	115600000	140660000	0	0	0	179100000	168470000	142460000	6051300	6408000	3274000	0.0461897	0.0549044	0.070786	0.0572933	0.0124709	0	0	0	0	0	0.116411
	2844895926	Ga0395992_01_20763_21014	sporulation protein YqfC [Carboxydothermus ferrireducens DSM 11255 Genome sequencing]	26.2616	25.5376	25.9029	NaN	NaN	NaN	NaN	NaN	NaN	NaN	NaN	NaN	2	2	2	34.9	34.9	34.9	9.539	0	8.4691	306280000	11	21521000	24864000	30186000	0	0	0	0	0	0	0	0	0	0.0201172	0.0118092	0.0151908	0.0157057	0.00417785	0	0	0	0	0	0
	2844895927	Ga0395992_01_21020_22165	similar to stage IV sporulation protein [Carboxydothermus ferrireducens DSM 11255 Genome sequencing]	26.7993	26.3656	26.8701	NaN	NaN	NaN	NaN	NaN	NaN	NaN	NaN	NaN	13	13	13	28.6	28.6	28.6	43.664	0	40.807	538150000	34	7407100	8654600	15530000	64111	0	0	0	0	0	0	0	0	0.00692393	0.00411051	0.00781534	0.00628326	0.00193372	0.00014027	0	0	4.67568e-05	8.09851e-05	0
	2844895928	Ga0395992_01_22168_23145	phosphate starvation-inducible PhoH-like protein [Carboxydothermus ferrireducens DSM 11255 Genome sequencing]	27.6135	27.5438	27.6504	27.8156	27.8416	27.7689	26.9773	26.654	27.0453	26.9506	27.2002	27.0219	14	14	14	59.1	59.1	59.1	36.721	0	323.31	2489300000	147	15062000	30124000	28323000	3480600	3643400	3357500	5661600	4704800	7502200	4188400	4944000	5306500	0.0140795	0.0143074	0.0142533	0.0142134	0.000119094	0.0076153	0.00841291	0.00843021	0.00815281	0.000465572	0.00367992
	2844895929	Ga0395992_01_23165_25255	hypothetical protein [Carboxydothermus ferrireducens DSM 11255 Genome sequencing]	27.0379	27.5089	27.1865	27.6634	27.6766	27.7631	26.2709	25.8408	26.4978	27.3601	27.5584	27.435	22	22	22	45	45	45	77.394	0	213.2	1996700000	160	4569900	14105000	10776000	2580500	2269000	2376300	1357700	1576100	2786800	2792800	3760000	3662700	0.0042718	0.00669919	0.00542293	0.00546464	0.00121423	0.00564595	0.00523931	0.00596655	0.00561727	0.000364471	0.000882477
	2844895930	Ga0395992_01_25252_25683	probable rRNA maturation factor [Carboxydothermus ferrireducens DSM 11255 Genome sequencing]	25.685	26.0791	25.5434	NaN	NaN	NaN	26.4865	26.2233	26.1273	NaN	NaN	NaN	5	5	5	51	51	51	16.22	0	60.96	718340000	24	7867500	10606000	12986000	0	0	0	13884000	11322000	11619000	1493400	0	0	0.00735429	0.00503733	0.00653509	0.00630891	0.00117492	0	0	0	0	0	0.00902431
	2844895932	Ga0395992_01_26133_26768	uncharacterized membrane protein [Carboxydothermus ferrireducens DSM 11255 Genome sequencing]	24.3516	24.2318	24.1113	23.7215	NaN	NaN	23.8973	NaN	NaN	24.0742	24.3385	24.2801	7	7	7	37.4	37.4	37.4	23.447	0	93.908	213690000	37	2977000	6787600	5489100	645550	159810	0	1807400	731310	762160	1017300	3516300	2404000	0.00278281	0.00322378	0.00276234	0.00292298	0.000260704	0.00141242	0.000369014	0	0.00059381	0.000732551	0.00117477
	2844895933	Ga0395992_01_26758_27654	GTP-binding protein Era [Carboxydothermus ferrireducens DSM 11255 Genome sequencing]	27.2985	27.5024	27.2318	26.0048	26.1055	26.5055	27.2112	27.3417	27.2367	27.865	27.811	27.7213	12	12	12	41.3	41.3	41.3	33.694	0	126.05	2517800000	110	11125000	39336000	21194000	1064600	970490	1377600	9983100	12088000	11633000	9511700	10943000	9025800	0.0103993	0.0186827	0.0106657	0.0132492	0.00470739	0.00232927	0.00224094	0.00345896	0.00267639	0.000679163	0.00648881
	2844895934	Ga0395992_01_27981_29726	lactate permease [Carboxydothermus ferrireducens DSM 11255 Genome sequencing]	28.8616	30.3371	29.4596	30.4668	30.5742	30.6619	31.5354	31.5972	30.8686	32.2176	32.2899	32.2536	16	16	16	23.1	23.1	23.1	61.667	0	218.78	30662000000	504	20624000	122340000	59657000	18065000	22164000	22168000	185680000	201070000	107670000	155700000	184150000	176450000	0.0192787	0.0581055	0.0300219	0.035802	0.0200484	0.0395249	0.0511785	0.0556607	0.048788	0.00832926	0.120688
	2844895935	Ga0395992_01_29789_31156	glycolate oxidase [Carboxydothermus ferrireducens DSM 11255 Genome sequencing]	27.9757	30.1475	29.0891	29.2968	28.9603	29.3873	31.1184	31.0468	30.3698	29.532	29.627	29.541	21	21	21	62.4	62.4	62.4	49.438	0	323.31	17752000000	376	9109400	112370000	48046000	8379700	6428700	6672700	141160000	103070000	75091000	20678000	24826000	20450000	0.00851518	0.0533703	0.0241787	0.0286881	0.022765	0.0183342	0.0148444	0.0167542	0.0166443	0.00174749	0.091751
	2844895936	Ga0395992_01_31169_32413	glycolate oxidase iron-sulfur subunit [Carboxydothermus ferrireducens DSM 11255 Genome sequencing]	25.2126	28.1977	27.0061	28.2025	27.8579	27.7344	29.2621	29.3101	28.3105	27.9627	27.6632	27.5866	16	16	16	39.6	39.6	39.6	46.056	0	180.44	4668900000	159	970500	38785000	8491300	4797400	2984000	2060100	31544000	33034000	17094000	5886500	6478400	5301600	0.000907193	0.018421	0.00427317	0.00786712	0.00929357	0.0104964	0.0068903	0.00517262	0.00751976	0.00271712	0.0205029
	2844895937	Ga0395992_01_32489_33184	GntR family transcriptional repressor for pyruvate dehydrogenase complex [Carboxydothermus ferrireducens DSM 11255 Genome sequencing]	27.5873	27.8359	27.5116	24.7591	NaN	NaN	28.2011	28.0064	27.9653	27.5393	27.5806	27.4721	14	14	14	62.3	62.3	62.3	26.28	0	197.41	3282200000	133	11978000	39929000	22878000	345900	367000	31018	20287000	24182000	23138000	5740700	9804500	7463300	0.0111967	0.0189643	0.0115132	0.0138914	0.00439615	0.000756804	0.000847433	7.78818e-05	0.000560706	0.000420587	0.0131861
	2844895938	Ga0395992_01_33273_33800	L-lactate dehydrogenase complex protein LldG [Carboxydothermus ferrireducens DSM 11255 Genome sequencing]	25.1854	28.1364	26.4695	NaN	26.1433	27.1368	29.8584	29.644	28.7068	27.571	26.9674	27.6678	12	12	12	81.7	81.7	81.7	19.358	0	231.4	4891000000	139	2929600	59075000	11988000	351550	2287100	3747600	122560000	89475000	49578000	12884000	11970000	16777000	0.0027385	0.0280577	0.00603286	0.0122764	0.013766	0.000769166	0.0052811	0.00940969	0.00515332	0.00432168	0.0796614
	2844895939	Ga0395992_01_33800_35920	iron-sulfur cluster protein [Carboxydothermus ferrireducens DSM 11255 Genome sequencing]	26.334	29.6952	28.2548	29.2539	28.6286	28.6174	29.9424	30.005	29.1181	28.8954	28.9409	29.0713	40	40	40	58.2	58.2	58.2	78.649	0	323.31	9065000000	363	1393400	59537000	10652000	5757800	2547400	1990700	28578000	26917000	13128000	6536600	10722000	9428900	0.00130251	0.0282772	0.00536053	0.0116467	0.0145446	0.0125977	0.00588215	0.00499837	0.00782606	0.00415588	0.0185751
	2844895942	Ga0395992_01_38877_39749	glycyl-tRNA synthetase alpha chain [Carboxydothermus ferrireducens DSM 11255 Genome sequencing]	27.7252	28.0016	28.0094	28.22	28.2479	27.9648	27.4858	27.3347	27.7682	28.7072	28.5523	28.7318	15	15	15	52.1	52.1	52.1	33.588	0	105.7	3694100000	141	15182000	41069000	30172000	6284600	4892200	2384000	11604000	8736300	16209000	16596000	12794000	15342000	0.0141917	0.0195058	0.0151838	0.0162937	0.00282558	0.0137503	0.0112965	0.00598589	0.0103442	0.00396881	0.00754236
	2844895943	Ga0395992_01_39767_41839	glycyl-tRNA synthetase beta chain [Carboxydothermus ferrireducens DSM 11255 Genome sequencing]	28.969	29.1266	29.0339	29.1013	29.2937	28.8552	28.7223	28.6947	28.8543	29.6142	29.6582	29.6054	43	43	43	64.8	64.8	64.8	78.719	0	323.31	8228500000	418	13095000	39271000	31027000	4266400	4127600	3122800	12692000	9876700	14757000	11780000	14419000	13570000	0.0122408	0.0186518	0.0156141	0.0155022	0.00320697	0.00933458	0.00953096	0.00784091	0.00890215	0.000924292	0.00824953
	2844895944	Ga0395992_01_41943_42584	CBS domain-containing protein/biotin operon repressor [Carboxydothermus ferrireducens DSM 11255 Genome sequencing]	25.3784	25.5146	25.5499	26.1726	26.3178	26.245	25.15	25.1292	25.2494	25.9266	26.1011	25.9108	10	10	10	53.5	53.5	53.5	23.753	0	41.795	641530000	83	4107400	9013900	5407800	2864500	2878200	2441400	3269400	3214400	2947400	3418700	3262000	3788800	0.00383947	0.00428116	0.00272143	0.00361402	0.000803936	0.00626732	0.006646	0.00613001	0.00634778	0.000267238	0.00212504
	2844895945	Ga0395992_01_42594_43427	hypothetical protein [Carboxydothermus ferrireducens DSM 11255 Genome sequencing]	24.5303	24.855	24.9314	24.5982	24.9236	25.0863	24.7359	24.6586	24.7594	24.929	25.0761	24.9304	10	10	10	53.8	53.8	53.8	30.769	0	78.058	443180000	67	770860	5660900	3729900	372430	376280	385500	2412800	1336400	1993300	821670	1939600	1717900	0.000720576	0.00268865	0.00187704	0.00176209	0.00098906	0.00081485	0.000868861	0.000967936	0.000883882	7.76405e-05	0.00156827
	2844895946	Ga0395992_01_43427_46084	pyruvate,orthophosphate dikinase [Carboxydothermus ferrireducens DSM 11255 Genome sequencing]	31.4903	31.9415	31.6096	30.8907	30.9084	30.7767	31.6043	31.5961	31.6807	31.7509	31.7433	31.6621	61	61	61	71.6	71.6	71.6	98.608	0	323.31	49932000000	1022	50869000	181210000	132630000	15902000	11947000	10637000	75487000	64342000	72525000	44603000	58663000	54058000	0.0475508	0.0860659	0.0667449	0.0667872	0.0192576	0.0347924	0.0275866	0.026708	0.0296957	0.00443573	0.049065
	2844895948	Ga0395992_01_47768_48301	2'-5' RNA ligase [Carboxydothermus ferrireducens DSM 11255 Genome sequencing]	25.4524	24.8534	24.9963	NaN	NaN	NaN	25.9368	26.2507	25.3395	24.7691	24.932	25.1379	7	7	7	48.6	48.6	48.6	20.533	0	12.634	601230000	38	4927500	4431800	9989400	0	212660	312460	5833200	8324900	4331300	818600	1536700	1835400	0.00460607	0.00210489	0.00502708	0.00391268	0.00157968	0	0.000491049	0.000784543	0.000425197	0.000396395	0.00379146
	2844895949	Ga0395992_01_48383_49000	multimeric flavodoxin WrbA [Carboxydothermus ferrireducens DSM 11255 Genome sequencing]	25.3519	25.4702	24.9751	25.0722	NaN	NaN	24.7165	NaN	NaN	25.8945	NaN	NaN	6	6	6	35.1	35.1	35.1	22.346	0	136.77	443180000	44	5804300	18073000	8581500	1617400	0	748340	1458500	1297900	1883600	7171300	5274700	3628700	0.00542568	0.00858379	0.00431857	0.00610935	0.00221328	0.00353875	0	0.00187898	0.00180591	0.00177051	0.000947994
	2844895950	Ga0395992_01_49015_50013	dGTPase [Carboxydothermus ferrireducens DSM 11255 Genome sequencing]	25.8797	25.7679	25.715	26.6867	26.7961	26.4899	NaN	NaN	NaN	NaN	25.5716	25.9619	8	8	8	28	28	28	38.678	0	53.66	656380000	53	4950000	12298000	4562400	2045700	2753600	1815300	457810	652760	0	600920	2817200	1570800	0.00462711	0.00584095	0.00229599	0.00425468	0.00180159	0.00447584	0.00635829	0.00455796	0.0051307	0.00106392	0.000297567
	2844895952	Ga0395992_01_51838_52950	RNA polymerase primary sigma factor [Carboxydothermus ferrireducens DSM 11255 Genome sequencing]	28.6346	29.1421	28.8599	29.3557	29.3238	29.294	28.8788	28.7983	29.0506	29.0356	29.192	29.0117	17	17	17	44.1	44.1	44.1	42.622	0	268.54	7842500000	271	20298000	67373000	46726000	10850000	9757800	10150000	28970000	22970000	24226000	17036000	24133000	18813000	0.0189739	0.0319989	0.0235145	0.0248291	0.00661124	0.023739	0.0225316	0.0254852	0.0239186	0.001485	0.0188299
	2844895956	Ga0395992_01_53434_54132	tRNA (adenine22-N1)-methyltransferase [Carboxydothermus ferrireducens DSM 11255 Genome sequencing]	NaN	24.0929	24.1357	NaN	NaN	NaN	24.8378	24.9604	24.3764	NaN	NaN	NaN	6	6	6	36.2	36.2	36.2	26.206	0	16.738	208430000	24	0	3648200	3209700	0	0	122640	2437800	2914300	1884000	0	18215	22353	0	0.00173272	0.00161525	0.00111599	0.000968259	0	0	0.000307932	0.000102644	0.000177784	0.00158452
	2844895957	Ga0395992_01_54111_55217	dinuclear metal center YbgI/SA1388 family protein [Carboxydothermus ferrireducens DSM 11255 Genome sequencing]	27.1534	27.6273	27.5064	27.8336	28.1576	27.7376	27.2292	27.1422	27.0432	27.1865	27.2229	27.552	19	19	19	61.4	61.4	61.4	41.146	0	117.9	2519800000	157	7630400	17031000	20441000	5326200	6517600	4242000	7029900	5706900	8156300	2182400	3379200	3617800	0.00713266	0.00808889	0.0102868	0.00850277	0.00161727	0.0116533	0.0150497	0.0106511	0.0124514	0.00230533	0.00456929
	2844895958	Ga0395992_01_55222_55935	hypothetical protein [Carboxydothermus ferrireducens DSM 11255 Genome sequencing]	27.5496	27.8532	28.0649	24.805	24.7838	NaN	NaN	24.9631	25.6778	25.2952	24.9856	25.2992	13	13	13	48.5	48.5	48.5	28.921	0	219.25	2224300000	93	15261000	50123000	50221000	578060	870260	250510	779230	1926800	8062300	1039700	1389700	1280400	0.0142655	0.023806	0.0252733	0.0211149	0.00597697	0.00126475	0.0020095	0.000628995	0.00130108	0.00069097	0.000506483
	2844895960	Ga0395992_01_56552_56875	uncharacterized protein YbjQ (UPF0145 family) [Carboxydothermus ferrireducens DSM 11255 Genome sequencing]	29.3269	29.7681	29.7916	31.5202	31.31	31.3344	29.8873	29.1803	28.8482	29.1287	29.2505	29.2568	7	7	7	57.9	57.9	57.9	11.484	0	183.71	12328000000	171	114440000	347740000	284190000	206360000	192890000	147800000	164840000	123460000	74386000	64460000	92905000	92981000	0.106975	0.16516	0.143016	0.138384	0.0293676	0.451501	0.445399	0.371105	0.422668	0.0447592	0.107143
	2844895963	Ga0395992_01_58381_58743	methylglyoxal synthase [Carboxydothermus ferrireducens DSM 11255 Genome sequencing]	27.2845	27.2919	27.5444	28.266	28.5762	28.4513	27.7387	27.8693	27.8736	27.4321	27.4179	27.4416	8	8	8	84.2	84.2	84.2	13.219	0	225.76	2686200000	105	26250000	32354000	53246000	15763000	14653000	18106000	32535000	36652000	48605000	11124000	12496000	12083000	0.0245377	0.0153666	0.0267956	0.0222333	0.00605296	0.0344883	0.033835	0.0454616	0.0379283	0.00653221	0.0211471
	2844895965	Ga0395992_01_59732_60247	hypothetical protein [Carboxydothermus ferrireducens DSM 11255 Genome sequencing]	24.1447	NaN	24.2355	NaN	NaN	NaN	25.1434	25.7548	25.0708	NaN	24.1219	24.0885	6	6	6	43.9	43.9	43.9	20.292	0	24	288230000	26	1150800	1638600	2459500	0	141770	155500	5233900	4790800	3310700	270560	665080	628300	0.00107573	0.000778255	0.00123772	0.00103057	0.000233039	0	0.000327358	0.000390439	0.000239266	0.000209597	0.00340193
	2844895966	Ga0395992_01_60249_60605	chorismate mutase [Carboxydothermus ferrireducens DSM 11255 Genome sequencing]	28.7346	28.069	28.3978	NaN	NaN	NaN	31.3527	31.5423	30.9425	28.0576	27.9574	27.8532	8	8	8	77.1	77.1	77.1	13.137	0	161.73	12184000000	107	78085000	83649000	125540000	0	0	0	509870000	555220000	396200000	15744000	13629000	13075000	0.0729914	0.0397292	0.0631769	0.0586325	0.0170904	0	0	0	0	0	0.331405
	2844895967	Ga0395992_01_60619_61704	prephenate dehydrogenase [Carboxydothermus ferrireducens DSM 11255 Genome sequencing]	27.9403	27.8306	27.9501	25.9355	25.8147	26.5555	29.245	29.0866	29.2795	27.4842	27.4432	27.4359	19	19	19	58.4	58.4	58.4	40.186	0	162.94	4503200000	164	11487000	22398000	23981000	705930	574050	809060	39468000	31802000	40458000	2888900	5951600	4311800	0.0107377	0.010638	0.0120682	0.011148	0.00079854	0.00154452	0.00132553	0.00203144	0.00163383	0.000361328	0.0256534
	2844895968	Ga0395992_01_61701_62711	3-deoxy-7-phosphoheptulonate synthase [Carboxydothermus ferrireducens DSM 11255 Genome sequencing]	29.7849	29.4439	29.6547	27.6014	27.9206	27.6258	31.498	31.523	31.5512	28.5703	28.5466	28.4888	19	19	19	61.6	61.6	61.6	36.864	0	323.31	18084000000	294	58569000	115730000	128810000	2310400	2458600	2010400	203990000	192150000	225640000	10419000	15416000	9373600	0.0547485	0.0549661	0.0648225	0.058179	0.00575447	0.00505499	0.00567711	0.00504783	0.00525998	0.000361265	0.132589
	2844895969	Ga0395992_01_63142_65817	anaerobic selenocysteine-containing dehydrogenase [Carboxydothermus ferrireducens DSM 11255 Genome sequencing]	24.8206	25.1168	24.9222	24.7765	25.1181	24.9624	NaN	23.9457	25.3831	28.6908	28.5538	28.24	26	26	26	41.5	41.5	41.5	99.76	0	282.58	998620000	119	670360	1977500	1420900	167200	191430	172580	0	226840	1168700	4081100	5642100	4720900	0.000626632	0.000939216	0.000715056	0.000760301	0.000161129	0.000365822	0.000442027	0.000433324	0.000413724	4.17126e-05	0
	2844895970	Ga0395992_01_65829_66425	Fe-S-cluster-containing dehydrogenase component [Carboxydothermus ferrireducens DSM 11255 Genome sequencing]	24.9804	23.3558	24.9113	24.5943	NaN	NaN	24.6354	24.4816	25.5391	27.2004	26.925	26.7253	7	7	6	37.9	37.9	33.8	22.135	0	44.868	497280000	55	3391300	2346500	4233800	300690	115300	188070	1469600	780450	4631900	8299900	7460200	7097700	0.00317008	0.00111447	0.00213062	0.00213839	0.00102783	0.000657888	0.000266237	0.000472217	0.000465447	0.000195913	0.000955209
	2844895974	Ga0395992_01_67642_68703	nicotinate-nucleotide--dimethylbenzimidazole phosphoribosyltransferase [Carboxydothermus ferrireducens DSM 11255 Genome sequencing]	32.3228	33.3466	33.0381	30.2983	30.0076	31.2175	31.8616	31.4035	31.2181	29.7455	29.7798	29.7357	27	27	27	92.1	92.1	92.1	37.313	0	323.31	79369000000	876	283580000	1272000000	933390000	29670000	16968000	46517000	204880000	143990000	134600000	20613000	23975000	28741000	0.265082	0.604138	0.469721	0.446313	0.170736	0.0649158	0.0391805	0.116798	0.0736313	0.0395357	0.133168
	2844895975	Ga0395992_01_68750_70135	oxygen-dependent protoporphyrinogen oxidase [Carboxydothermus ferrireducens DSM 11255 Genome sequencing]	27.6205	27.7087	27.7187	26.614	27.5659	26.6736	27.0245	27.1035	27.0591	28.274	28.1257	28.2903	25	25	25	61.6	61.6	61.6	51.877	0	207.12	3124900000	174	6918100	14754000	17685000	795450	1987700	660600	4084000	4201400	4781600	7232700	8967000	9076000	0.00646682	0.00700743	0.00889983	0.00745803	0.00127756	0.00174039	0.00458976	0.00165867	0.00266294	0.00166918	0.00265451
	2844895976	Ga0395992_01_70138_71016	ferrochelatase [Carboxydothermus ferrireducens DSM 11255 Genome sequencing]	27.7803	27.7198	27.6963	NaN	NaN	24.6853	28.151	28.2141	27.5587	26.8655	26.798	26.6784	13	13	13	49	49	49	33.099	0	99.417	3383300000	150	15252000	33293000	26647000	0	0	336440	20380000	22726000	11284000	3261300	4850800	3435400	0.0142571	0.0158126	0.0134099	0.0144932	0.00121861	0	0	0.000844753	0.000281584	0.000487719	0.0132466
	2844895977	Ga0395992_01_71020_72072	uroporphyrinogen decarboxylase [Carboxydothermus ferrireducens DSM 11255 Genome sequencing]	29.1352	29.0725	29.027	27.2678	27.6649	27.0856	28.8228	28.5784	28.8307	28.5906	28.6857	28.5804	22	22	22	75.7	75.7	75.7	39.154	0	323.31	7944500000	251	33313000	73069000	67412000	2171500	2857600	1607700	27279000	15611000	31309000	10366000	13629000	10527000	0.03114	0.0347042	0.0339245	0.0332562	0.00187375	0.00475109	0.00659843	0.00403671	0.00512874	0.00132196	0.0177308
	2844895978	Ga0395992_01_72250_73512	methylaspartate ammonia-lyase [Carboxydothermus ferrireducens DSM 11255 Genome sequencing]	NaN	NaN	NaN	NaN	NaN	NaN	26.092	25.7551	25.5331	NaN	NaN	NaN	10	10	10	31	31	31	46.273	0	41.313	185360000	16	0	0	96174	0	0	0	3772000	3857200	1101200	0	0	0	0	0	4.83987e-05	1.61329e-05	2.7943e-05	0	0	0	0	0	0.00245172
	2844895981	Ga0395992_01_75498_76763	benzoyl-CoA reductase/2-hydroxyglutaryl-CoA dehydratase subunit BcrC/BadD/HgdB [Carboxydothermus ferrireducens DSM 11255 Genome sequencing]	24.7475	29.2281	28.7954	21.5391	NaN	NaN	31.3485	31.2663	31.5145	NaN	21.3489	NaN	25	25	25	63.7	63.7	63.7	47.805	0	323.31	11604000000	208	2249900	56989000	41062000	181730	0	0	137620000	124240000	163810000	0	295410	194500	0.00210314	0.027067	0.0206641	0.0166114	0.012966	0.000397612	0	0	0.000132537	0.000229561	0.0894501
	2844895982	Ga0395992_01_76763_77500	predicted CoA-substrate-specific enzyme activase [Carboxydothermus ferrireducens DSM 11255 Genome sequencing]	NaN	25.727	25.7804	NaN	NaN	NaN	27.369	27.6497	26.7475	NaN	NaN	NaN	8	8	8	30.6	30.6	30.6	26.436	0	15.439	721440000	24	589240	4213600	3946600	0	0	0	26183000	11248000	7520200	0	0	1794700	0.000550803	0.00200125	0.00198609	0.00151272	0.000833076	0	0	0	0	0	0.0170184
	2844895984	Ga0395992_01_77870_78952	aminomethyltransferase [Carboxydothermus ferrireducens DSM 11255 Genome sequencing]	27.6555	27.1312	27.6838	NaN	NaN	NaN	27.8654	27.8604	28.1008	28.1719	28.1428	28.1502	17	17	17	53.9	53.9	53.9	40.06	0	195.87	2706400000	116	10407000	9212200	19225000	0	0	0	10820000	24409000	17409000	6090100	7299700	9024300	0.00972814	0.00437535	0.00967482	0.0079261	0.00307516	0	0	0	0	0	0.00703277
	2844895985	Ga0395992_01_78955_79347	glycine cleavage system H protein [Carboxydothermus ferrireducens DSM 11255 Genome sequencing]	27.8101	27.8542	28.2011	25.8902	25.6094	26.8576	29.2464	27.2844	28.9386	27.1412	27.2561	27.1818	12	12	12	76.9	76.9	76.9	14.256	0	323.31	4546900000	183	17568000	77187000	91119000	2286400	1904000	3730800	161960000	32595000	143240000	14737000	12812000	23074000	0.016422	0.0366601	0.0458549	0.032979	0.0150578	0.00500248	0.00439649	0.00936751	0.00625549	0.00271206	0.105271
	2844895986	Ga0395992_01_79349_80683	glycine dehydrogenase subunit 1 [Carboxydothermus ferrireducens DSM 11255 Genome sequencing]	28.9237	28.8459	29.1341	27.6937	27.483	27.5255	28.045	27.883	28.7204	30.7323	30.7054	30.6004	25	25	25	63.5	63.5	63.5	48.917	0	323.31	7463300000	329	22970000	41801000	44791000	1865500	1601000	1684700	12498000	6871600	18171000	47860000	57608000	47710000	0.0214716	0.0198534	0.0225407	0.0212886	0.00135295	0.00408158	0.00369684	0.00423004	0.00400282	0.000275189	0.00812344
	2844895987	Ga0395992_01_80683_82143	glycine dehydrogenase subunit 2 [Carboxydothermus ferrireducens DSM 11255 Genome sequencing]	29.0116	29.05	29.1472	27.8374	27.9385	27.4902	28.3002	28.0429	28.8152	30.5878	30.5813	30.5597	29	29	29	72.2	72.2	72.2	54.438	0	323.31	8012400000	338	19500000	57991000	40067000	2559300	2294600	1255000	11105000	5961200	19617000	31451000	43224000	43533000	0.018228	0.0275429	0.0201634	0.0219781	0.00491546	0.00559956	0.00529842	0.00315113	0.00468304	0.00133519	0.00721802
	2844895993	Ga0395992_01_85347_86558	hypothetical protein [Carboxydothermus ferrireducens DSM 11255 Genome sequencing]	26.0875	25.7486	26.0492	NaN	NaN	NaN	25.2328	25.7451	25.5617	25.1257	24.5822	24.8454	15	15	15	38.2	38.2	38.2	46.923	0	88.819	769640000	79	4349300	8710600	7080700	0	0	124230	2075100	1124400	3498300	519160	842550	834650	0.00406559	0.00413711	0.0035633	0.003922	0.000312694	0	0	0.000311924	0.000103975	0.000180089	0.00134877
	2844895996	Ga0395992_01_88559_89104	lysophospholipase L1-like esterase [Carboxydothermus ferrireducens DSM 11255 Genome sequencing]	25.0231	24.299	25.1191	NaN	NaN	NaN	25.0248	NaN	24.736	NaN	NaN	NaN	5	5	5	45.9	45.9	45.9	20.502	0	28.384	244340000	21	5033800	3734800	9110600	0	0	0	2603500	725040	1655000	0	0	0	0.00470544	0.00177385	0.00458483	0.00368804	0.00165884	0	0	0	0	0	0.00169222
	2844895997	Ga0395992_01_89232_90143	cation diffusion facilitator family transporter [Carboxydothermus ferrireducens DSM 11255 Genome sequencing]	25.5983	NaN	26.0714	26.5475	27.0331	26.7119	NaN	NaN	NaN	NaN	NaN	NaN	5	5	5	20.1	20.1	20.1	33.572	0	37.081	431680000	26	5460300	5166300	13896000	3078300	3148900	2284700	441000	0	0	0	0	0	0.00510412	0.00245374	0.00699304	0.0048503	0.00228027	0.0067351	0.00727107	0.00573656	0.00658091	0.000778787	0.000286641
	2844895999	Ga0395992_01_91220_92038	polar amino acid transport system substrate-binding protein [Carboxydothermus ferrireducens DSM 11255 Genome sequencing]	29.3104	29.8135	29.5427	31.4127	31.0795	31.4754	29.8165	29.8207	29.447	29.6685	29.8292	30.0341	21	21	21	69.9	69.9	69.9	29.802	0	323.31	11930000000	321	32426000	108110000	51595000	87871000	74846000	50110000	67524000	66742000	50288000	36708000	49459000	67216000	0.0303108	0.051347	0.0259647	0.0358742	0.0135749	0.192255	0.172826	0.125819	0.163633	0.0341587	0.0438892
	2844896000	Ga0395992_01_92053_92739	polar amino acid transport system permease protein [Carboxydothermus ferrireducens DSM 11255 Genome sequencing]	26.3359	26.3678	26.2846	26.4244	26.2261	26.4092	25.5681	25.4318	25.641	25.6735	25.3593	25.6362	7	7	7	32.5	32.5	32.5	25.097	0	48.706	1033100000	59	9946000	24138000	16281000	2986700	747300	1660600	5119400	4059400	3847300	1353300	3794000	2788200	0.00929721	0.0114644	0.00819328	0.00965162	0.0016641	0.00653468	0.00172558	0.00416953	0.00414326	0.00240466	0.0033275
	2844896001	Ga0395992_01_92726_93454	polar amino acid transport system ATP-binding protein [Carboxydothermus ferrireducens DSM 11255 Genome sequencing]	27.3148	27.1826	27.1674	27.4657	27.4079	27.0781	26.649	26.5007	26.5915	27.1531	27.1484	26.983	12	12	12	48.3	48.3	48.3	26.987	0	146.69	1904200000	116	12475000	31601000	30277000	4913700	5474600	3603100	10060000	9361500	9144200	8589400	11451000	8309800	0.0116612	0.0150089	0.0152366	0.0139689	0.00200177	0.0107508	0.0126413	0.00904687	0.010813	0.00179802	0.00653879
	2844896002	Ga0395992_01_93547_94077	RimJ/RimL family protein N-acetyltransferase [Carboxydothermus ferrireducens DSM 11255 Genome sequencing]	25.5477	25.1149	25.3684	24.1635	NaN	NaN	26.4914	26.2558	26.3601	NaN	NaN	NaN	5	5	5	22.2	22.2	22.2	20.01	0	18.487	664170000	36	4958800	6370800	13198000	592970	79935	0	9544800	12424000	14920000	1524900	2056300	2168200	0.00463533	0.00302582	0.00664178	0.00476764	0.00181161	0.00129738	0.000184576	0	0.000493984	0.000701852	0.00620392
	2844896009	Ga0395992_01_100694_101260	AcrR family transcriptional regulator [Carboxydothermus ferrireducens DSM 11255 Genome sequencing]	NaN	24.8813	24.7569	25.2633	25.2026	25.4556	25.413	NaN	25.5212	25.0799	25.3487	25.461	6	6	6	31.4	31.4	31.4	21.645	0	39.852	441340000	38	3000500	15115000	618670	2119100	1852100	1835300	4286600	3154900	5328400	2364200	3819700	3974800	0.00280477	0.00717889	0.00031134	0.00343167	0.00347643	0.00463644	0.00427665	0.00460818	0.00450709	0.000200066	0.0027862
	2844896011	Ga0395992_01_101691_102572	branched-chain amino acid aminotransferase [Carboxydothermus ferrireducens DSM 11255 Genome sequencing]	31.4737	32.0814	31.5517	32.3507	31.944	32.0938	30.5651	30.4877	30.7459	30.4161	30.5244	30.4636	23	23	23	81.6	81.6	81.6	32.863	0	323.31	34749000000	513	194760000	717600000	389420000	117510000	91592000	84084000	84715000	57164000	125900000	36136000	46916000	47420000	0.182056	0.340825	0.195972	0.239618	0.0879239	0.257103	0.211493	0.211123	0.226573	0.0264405	0.055063
	2844896012	Ga0395992_01_102585_104246	dihydroxy-acid dehydratase [Carboxydothermus ferrireducens DSM 11255 Genome sequencing]	30.3232	30.8375	30.4085	30.3482	30.1328	30.2249	30.3529	30.4539	29.6523	28.6583	28.7826	27.3567	22	22	22	54.1	54.1	54.1	59	0	323.31	14719000000	345	53737000	169200000	105650000	20542000	18795000	18722000	51396000	54196000	37147000	6014500	7012500	2437800	0.0502317	0.0803617	0.0531675	0.0612536	0.0166131	0.0449444	0.0433992	0.0470083	0.0451173	0.00181075	0.0334063
	2844896013	Ga0395992_01_104258_105916	acetolactate synthase-1/2/3 large subunit [Carboxydothermus ferrireducens DSM 11255 Genome sequencing]	29.1318	30.0652	29.5037	30.3343	30.2119	30.5592	29.0257	29.0486	29.0359	29.1214	28.9676	28.9933	28	28	28	65.6	65.6	65.6	59.826	0	323.31	9212600000	382	21315000	96321000	58098000	18666000	12288000	18635000	23069000	20593000	24861000	6495700	8438500	9919600	0.0199246	0.0457478	0.0292373	0.0316366	0.0130777	0.0408399	0.028374	0.0467898	0.0386679	0.00939808	0.0149944
	2844896014	Ga0395992_01_105929_106441	acetolactate synthase-1/3 small subunit [Carboxydothermus ferrireducens DSM 11255 Genome sequencing]	30.5183	30.502	30.4818	31.611	31.7256	32.0202	30.7656	30.7243	30.5411	29.6094	29.451	29.3527	15	15	15	80	80	80	18.959	0	262.3	17359000000	241	104140000	234060000	168370000	94030000	99445000	96291000	100770000	121540000	123440000	31366000	29234000	30854000	0.0973468	0.111167	0.0847308	0.0977482	0.0132227	0.205731	0.229627	0.241773	0.22571	0.0183375	0.0654984
	2844896015	Ga0395992_01_106444_107436	ketol-acid reductoisomerase [Carboxydothermus ferrireducens DSM 11255 Genome sequencing]	32.4602	32.8943	32.4421	33.4043	33.3607	33.5455	32.1794	32.1872	32.014	32.2064	32.1718	32.1142	33	33	33	93.9	93.9	93.9	37.047	0	323.31	72509000000	975	279490000	842550000	502300000	200500000	189390000	171410000	244250000	224020000	234060000	131850000	132360000	134980000	0.261259	0.40017	0.252778	0.304736	0.0827574	0.43868	0.437317	0.430386	0.435461	0.00444728	0.158757
	2844896016	Ga0395992_01_107449_109113	acetolactate synthase-1/2/3 large subunit [Carboxydothermus ferrireducens DSM 11255 Genome sequencing]	30.2169	30.7775	30.3339	30.7257	30.8496	30.6776	29.4765	29.4014	28.9905	29.5012	29.5469	29.606	33	33	33	73.5	73.5	73.5	60.007	0	323.31	14284000000	459	49952000	169750000	100120000	24333000	23600000	19928000	25767000	23085000	15572000	14315000	17942000	17228000	0.0466936	0.080623	0.0503845	0.0592337	0.0186154	0.0532389	0.0544943	0.0500364	0.0525899	0.00229874	0.016748
	2844896017	Ga0395992_01_109184_110713	2-isopropylmalate synthase [Carboxydothermus ferrireducens DSM 11255 Genome sequencing]	30.8841	31.2139	30.8779	31.4651	31.3969	31.5982	30.3767	30.3458	30.4552	29.6114	29.6846	29.73	35	35	35	80	80	80	55.629	0	323.31	20848000000	549	77612000	202680000	152860000	40602000	34946000	37263000	44965000	28647000	44935000	15212000	20433000	19041000	0.0725493	0.0962631	0.0769255	0.0819126	0.012619	0.0888343	0.0806932	0.0935621	0.0876965	0.00650948	0.0292263
	2844896018	Ga0395992_01_110725_111978	3-isopropylmalate/(R)-2-methylmalate dehydratase large subunit [Carboxydothermus ferrireducens DSM 11255 Genome sequencing]	30.4657	30.7569	30.4396	29.9891	30.0641	30.1295	29.9913	29.9053	29.0502	28.6455	28.7038	28.6836	24	24	23	64.7	64.7	63.1	44.842	0	275.45	13913000000	278	59191000	213720000	108690000	18109000	16202000	12503000	59255000	56133000	19231000	16325000	15077000	18120000	0.0553299	0.101507	0.0546973	0.0705113	0.0268446	0.0396212	0.0374117	0.0313933	0.0361421	0.00425837	0.0385145
	2844896019	Ga0395992_01_111979_112467	3-isopropylmalate dehydratase small subunit [Carboxydothermus ferrireducens DSM 11255 Genome sequencing]	30.7285	30.6449	30.6407	28.696	29.261	29.507	30.8374	30.7988	29.8487	28.7349	28.6811	28.753	17	17	17	82.7	82.7	82.7	17.887	0	323.31	17219000000	269	150930000	320650000	237890000	10536000	16543000	15685000	158560000	153080000	85125000	10705000	13288000	11895000	0.141085	0.152293	0.119716	0.137698	0.0165504	0.023052	0.0381991	0.0393828	0.0335447	0.00910615	0.103061
	2844896020	Ga0395992_01_112436_113560	3-isopropylmalate dehydrogenase [Carboxydothermus ferrireducens DSM 11255 Genome sequencing]	28.9002	29.6439	29.2458	26.7455	27.3028	27.384	28.9842	28.6826	28.7294	27.727	27.8129	27.5135	15	15	15	55.9	55.9	55.9	41.032	0	323.31	6311600000	213	35069000	121350000	76759000	1073900	2634100	2240000	27600000	20667000	32682000	8818000	8961300	7980900	0.0327814	0.0576353	0.0386283	0.043015	0.0129947	0.00234962	0.00608235	0.00562432	0.00468543	0.0020358	0.0179394
	2844896021	Ga0395992_01_113538_115112	2-isopropylmalate synthase [Carboxydothermus ferrireducens DSM 11255 Genome sequencing]	28.3648	28.9974	28.538	29.0187	28.8946	29.3441	28.3297	28.2237	27.943	27.1299	26.8918	26.9242	25	25	25	66.2	66.2	66.2	57.234	0	186.38	4083900000	216	10174000	43926000	25315000	7224900	5892300	9039100	10825000	9355100	10024000	1746200	1984800	1889900	0.00951034	0.0208627	0.0127396	0.0143709	0.00584935	0.0158076	0.0136058	0.0226959	0.0173698	0.00474213	0.00703602
	2844896022	Ga0395992_01_115109_115660	hypothetical protein [Carboxydothermus ferrireducens DSM 11255 Genome sequencing]	26.9363	26.0524	26.3117	NaN	NaN	25.161	26.1846	26.511	25.5562	24.7368	24.8583	24.6718	13	13	13	70.5	70.5	70.5	21.217	0	26.243	864860000	74	8890600	14217000	9019400	0	0	693180	4492700	8614700	2815900	2427600	2478400	1917300	0.00831066	0.00675238	0.00453894	0.00653399	0.00189532	0	0	0.00174048	0.000580159	0.00100486	0.00292016
	2844896026	Ga0395992_01_118100_119464	PTS system fructose-specific IIC component [Carboxydothermus ferrireducens DSM 11255 Genome sequencing]	26.5445	26.1879	26.3811	26.3026	26.3072	26.244	26.234	NaN	26.5168	26.2982	26.0352	26.3732	9	9	9	22.2	22.2	22.2	46.851	0	168.24	1341400000	59	8244200	13932000	10747000	2175900	2671500	1562700	3883300	3497900	6163400	401380	2535600	1325700	0.00770642	0.00661702	0.00540834	0.00657726	0.00114956	0.00476071	0.00616871	0.00392372	0.00495105	0.00113453	0.00252406
	2844896027	Ga0395992_01_119543_119995	PTS system fructose-specific IIA component [Carboxydothermus ferrireducens DSM 11255 Genome sequencing]	26.2152	25.995	26.205	NaN	NaN	NaN	27.4282	27.5678	27.218	NaN	25.2685	NaN	8	8	8	58.7	58.7	58.7	16.549	0	57.294	1322600000	62	5636300	12547000	17052000	0	0	0	24209000	19295000	20919000	717280	1325000	767100	0.00526864	0.00595921	0.00858127	0.00660304	0.00174765	0	0	0	0	0	0.0157353
	2844896028	Ga0395992_01_120017_120286	phosphocarrier protein HPr/phosphocarrier protein [Carboxydothermus ferrireducens DSM 11255 Genome sequencing]	24.6743	NaN	25.1984	NaN	NaN	NaN	NaN	NaN	24.8185	NaN	NaN	NaN	2	2	2	24.7	24.7	24.7	9.615	0.00054113	3.9022	246850000	11	5020900	2166900	13904000	0	0	0	1049300	1639500	7288700	0	0	0	0.00469338	0.00102917	0.00699707	0.00423987	0.00300968	0	0	0	0	0	0.000682023
	2844896029	Ga0395992_01_120286_122022	phosphotransferase system enzyme I (PtsI) [Carboxydothermus ferrireducens DSM 11255 Genome sequencing]	24.225	24.8102	24.855	NaN	NaN	NaN	NaN	23.6866	NaN	NaN	24.5787	NaN	11	11	11	20.9	20.9	20.9	64.522	0	29.077	260790000	47	557200	2671900	2759000	0	0	0	76759	275750	333290	131030	421390	0	0.000520853	0.00126902	0.00138844	0.00105944	0.000470236	0	0	0	0	0	4.98917e-05
	2844896031	Ga0395992_01_122595_123647	hypothetical protein [Carboxydothermus ferrireducens DSM 11255 Genome sequencing]	NaN	NaN	25.1555	26.882	27.1236	26.5411	NaN	NaN	NaN	27.0055	26.762	26.9627	9	9	9	29.7	29.7	29.7	40.949	0	57.497	450580000	39	537750	1215900	2339400	1715900	1737000	703430	0	0	0	3963800	4488200	5211600	0.000502672	0.000577493	0.00117728	0.000752483	0.000369785	0.00375427	0.00401087	0.00176621	0.00317712	0.0012286	0
	2844896034	Ga0395992_01_125200_127977	isoleucyl-tRNA synthetase [Carboxydothermus ferrireducens DSM 11255 Genome sequencing]	30.4125	31.1812	30.427	29.6573	29.5881	29.6236	29.6371	29.6251	29.2769	29.7481	29.8564	29.8461	48	48	48	63.1	63.1	63.1	106.35	0	323.31	18339000000	581	36805000	158680000	78562000	5310400	5439100	3853900	16587000	15495000	15606000	8135100	13047000	12222000	0.0344042	0.0753653	0.0395357	0.0497684	0.0223156	0.0116188	0.0125593	0.0096766	0.0112849	0.00147008	0.0107812
	2844896038	Ga0395992_01_129529_132153	alanyl-tRNA synthetase [Carboxydothermus ferrireducens DSM 11255 Genome sequencing]	31.3467	31.6698	31.5534	31.3508	31.302	31.158	31.5919	31.5458	31.7005	31.6932	31.7375	31.6911	59	59	59	71.9	71.9	71.9	97.306	0	323.31	46659000000	1057	46261000	148430000	123250000	15566000	13628000	12263000	67397000	59612000	73706000	34650000	46582000	40229000	0.0432433	0.070497	0.0620245	0.0585883	0.013948	0.0340573	0.0314682	0.0307907	0.0321054	0.00172402	0.0438066
	2844896040	Ga0395992_01_132479_132736	uncharacterized protein (UPF0297 family) [Carboxydothermus ferrireducens DSM 11255 Genome sequencing]	29.059	27.906	28.663	NaN	NaN	NaN	28.5365	26.1902	28.7365	26.2139	26.2842	26.1057	4	4	4	57.6	57.6	57.6	10.015	0	160.99	4126800000	89	149210000	155690000	224680000	705370	655220	602140	122610000	5080900	128600000	6781000	9651900	8169500	0.139477	0.0739452	0.113068	0.10883	0.0329708	0.0015433	0.00151296	0.00151189	0.00152271	1.78345e-05	0.0796939
	2844896043	Ga0395992_01_134142_134423	uncharacterized protein YrzB (UPF0473 family) [Carboxydothermus ferrireducens DSM 11255 Genome sequencing]	27.4465	28.535	27.9692	28.613	27.4201	27.3374	30.5987	NaN	30.727	25.7461	25.3791	25.8211	6	6	6	91.4	91.4	91.4	10.768	0	150.23	7263600000	118	87274000	302110000	179620000	15375000	7071100	8880500	522390000	0	498970000	5998500	10012000	7951300	0.081581	0.143488	0.0903922	0.105154	0.0334892	0.0336394	0.0163277	0.0222977	0.0240883	0.00879363	0.339543
	2844896045	Ga0395992_01_135941_136924	UDP-glucose 4-epimerase [Carboxydothermus ferrireducens DSM 11255 Genome sequencing]	27.0865	27.103	26.9685	NaN	NaN	NaN	26.8634	26.7956	26.9923	27.5424	27.6431	27.6889	15	15	15	61.2	61.2	61.2	36.786	0	162.51	1939800000	93	7597400	16480000	10164000	0	0	0	7567000	9143100	7319500	2927000	7710100	7436400	0.00710181	0.0078272	0.00511495	0.00668132	0.00140417	0	0	0	0	0	0.00491839
	2844896048	Ga0395992_01_139065_140078	UPF0755 protein [Carboxydothermus ferrireducens DSM 11255 Genome sequencing]	23.8851	NaN	NaN	25.5473	25.466	25.1857	NaN	NaN	NaN	NaN	NaN	NaN	9	9	9	29.7	29.7	29.7	38.385	0	18.925	142370000	28	430510	315790	295680	810180	813010	540820	227980	177920	337650	0	118290	171080	0.000402427	0.000149985	0.000148798	0.000233737	0.000146091	0.00177262	0.00187731	0.00135792	0.00166928	0.000274679	0.000148182
	2844896049	Ga0395992_01_140090_141301	putative protease [Carboxydothermus ferrireducens DSM 11255 Genome sequencing]	25.6176	25.5507	25.8071	25.42	25.2579	25.3353	25.6254	25.6216	25.3904	25.9512	25.9686	25.1467	15	15	15	46.4	46.4	46.4	46.339	0	101.49	757510000	104	2094900	3138800	5310400	356470	520340	194320	2369900	1226400	2211100	1697900	1394600	1231200	0.00195825	0.00149078	0.00267241	0.00204048	0.000595095	0.000779931	0.00120151	0.00048791	0.000823116	0.000358753	0.00154039
	2844896051	Ga0395992_01_141626_142399	transcriptional regulator with XRE-family HTH domain [Carboxydothermus ferrireducens DSM 11255 Genome sequencing]	27.4204	27.8436	27.6446	27.7284	27.837	27.838	27.7763	27.3639	27.985	28.6281	28.5802	28.4459	14	14	14	54.9	54.9	54.9	28.619	0	168.3	2726900000	138	9937400	31781000	22569000	10125000	12212000	10924000	15323000	16848000	20955000	13937000	20883000	20921000	0.00928917	0.0150944	0.0113577	0.0119138	0.00294231	0.0221528	0.0281985	0.0274286	0.0259266	0.00329085	0.00995963
	2844896053	Ga0395992_01_142714_143448	ubiquinone/menaquinone biosynthesis C-methylase UbiE [Carboxydothermus ferrireducens DSM 11255 Genome sequencing]	NaN	23.7507	NaN	NaN	NaN	NaN	25.2967	24.2652	25.4481	24.1831	24.1214	24.5651	9	9	9	56.1	56.1	56.1	27.38	0	50.18	193220000	42	222940	1191300	190890	0	0	0	2361900	1249300	3624200	377570	1046100	1462000	0.000208397	0.000565809	9.60638e-05	0.00029009	0.000245297	0	0	0	0	0	0.00153519
	2844896054	Ga0395992_01_143464_143787	thioredoxin 1 [Carboxydothermus ferrireducens DSM 11255 Genome sequencing]	28.7396	28.484	28.7697	NaN	NaN	NaN	30.3625	29.8236	30.3612	28.3501	28.3195	28.3254	5	5	5	54.2	54.2	54.2	12.103	0	108.39	9429400000	94	81100000	135160000	155250000	0	401710	463690	301620000	248730000	246860000	16869000	19951000	19510000	0.0758097	0.0641944	0.0781282	0.0727108	0.00746596	0	0.000927581	0.00116426	0.00069728	0.000615349	0.196047
	2844896060	Ga0395992_01_147053_148333	thioredoxin reductase (NADPH) [Carboxydothermus ferrireducens DSM 11255 Genome sequencing]	29.6233	29.7948	30.0013	26.9272	27.7559	28.8452	29.6567	29.5565	30.4964	31.0858	31.1875	31.176	25	25	25	74.6	74.6	74.6	46.651	0	323.31	15753000000	423	38199000	90132000	95602000	1250200	2099400	4785500	40071000	32431000	79537000	50792000	58869000	69562000	0.0357072	0.0428083	0.0481109	0.0422088	0.00622352	0.00273535	0.00484769	0.0120157	0.00653292	0.00486429	0.0260453
	2844896061	Ga0395992_01_148472_148564	hypothetical protein [Carboxydothermus ferrireducens DSM 11255 Genome sequencing]	25.0491	24.8167	25.9815	NaN	NaN	NaN	26.7675	26.5932	25.9478	25.5854	NaN	NaN	3	3	3	70	70	70	3.4288	0	15.588	729870000	34	19033000	25599000	19486000	0	0	0	92278000	61214000	36684000	8185400	3451800	0	0.0177915	0.0121583	0.00980616	0.013252	0.00410345	0	0	0	0	0	0.0599788
	2844896062	Ga0395992_01_148589_148759	hypothetical protein [Carboxydothermus ferrireducens DSM 11255 Genome sequencing]	NaN	NaN	NaN	NaN	NaN	NaN	NaN	NaN	NaN	26.2658	25.9626	26.0738	3	3	3	53.6	53.6	53.6	6.5465	0	14.666	953440000	37	19352000	38851000	41588000	1191700	1457300	1934300	67048000	70574000	48556000	17094000	24010000	18667000	0.0180896	0.0184523	0.0209288	0.0191569	0.00154517	0.00260735	0.00336502	0.00485675	0.00360971	0.00114449	0.0435798
	2844896063	Ga0395992_01_148782_149243	cytochrome c-type biogenesis protein CcmH [Carboxydothermus ferrireducens DSM 11255 Genome sequencing]	26.7032	26.2593	26.5459	NaN	26.1376	NaN	NaN	NaN	25.7675	NaN	26.1079	26.1382	4	4	4	24.8	24.8	24.8	17.249	0	79.859	1196100000	47	26636000	45903000	45423000	3339200	3882900	2130000	4923000	3818100	6136000	3099400	6026100	6599100	0.0248985	0.0218017	0.0228587	0.0231863	0.00157418	0.00730593	0.00896593	0.00534813	0.00720666	0.00181094	0.00319985
	2844896064	Ga0395992_01_149272_149997	phosphatidylglycerol:prolipoprotein diacylglycerol transferase [Carboxydothermus ferrireducens DSM 11255 Genome sequencing]	NaN	NaN	NaN	NaN	NaN	NaN	NaN	NaN	NaN	28.8614	29.0039	28.8271	4	4	4	19.9	19.9	19.9	28.098	0	15.918	1038700000	17	0	880610	556130	0	0	0	4123200	3590300	4723900	23574000	21968000	19552000	0	0.000418247	0.000279868	0.000232705	0.000213075	0	0	0	0	0	0.00267999
	2844896065	Ga0395992_01_150310_150690	adenylyltransferase/sulfurtransferase [Carboxydothermus ferrireducens DSM 11255 Genome sequencing]	26.7003	26.9888	26.752	26.9384	27.2056	26.6855	27.197	27.1493	27.0963	27.1079	27.4375	27.1611	10	10	10	70.6	70.6	70.6	14.324	0	67.618	2000300000	71	10436000	42248000	20789000	4014000	7663700	3102000	13685000	21767000	22077000	7335700	12106000	13122000	0.00975525	0.0200657	0.0104619	0.0134276	0.00575962	0.00878234	0.0176961	0.00778868	0.0114224	0.00545588	0.00889496
	2844896066	Ga0395992_01_150739_150978	glutaredoxin [Carboxydothermus ferrireducens DSM 11255 Genome sequencing]	26.0433	25.7759	25.8989	NaN	NaN	NaN	25.8585	26.1245	NaN	NaN	NaN	NaN	5	5	5	62	62	62	9.1384	0	21.546	647290000	19	12703000	22090000	31657000	0	0	0	14183000	14213000	4666600	0	0	0	0.0118744	0.0104917	0.0159311	0.0127657	0.00282715	0	0	0	0	0	0.00921865
	2844896067	Ga0395992_01_151135_151560	rubrerythrin [Carboxydothermus ferrireducens DSM 11255 Genome sequencing]	29.9201	29.8715	30.1657	29.2777	28.2714	27.7803	36.3451	36.4309	36.6545	33.9717	33.9569	33.9818	25	25	25	94.3	94.3	94.3	15.658	0	323.31	357820000000	1499	117380000	208910000	244340000	22755000	10769000	7192000	11140000000	11426000000	14049000000	1689900000	2200300000	2272500000	0.109723	0.0992221	0.122962	0.110636	0.0118963	0.0497863	0.0248665	0.0180581	0.0309036	0.0167034	7.24077
	2844896069	Ga0395992_01_152784_153725	LAO/AO transport system kinase [Carboxydothermus ferrireducens DSM 11255 Genome sequencing]	27.8179	26.8643	27.1151	NaN	NaN	24.2386	25.705	25.4056	25.8626	23.427	24.608	23.6932	17	17	17	63.3	63.3	63.3	34.319	0	151.64	1256400000	94	15423000	17515000	15928000	0	0	301790	2721600	3009500	5242600	144330	864750	280290	0.0144169	0.00831877	0.00801563	0.0102504	0.00361147	0	0	0.000757752	0.000252584	0.000437488	0.00176898
	2844896071	Ga0395992_01_154422_156059	acetyl-CoA synthetase/medium-chain acyl-CoA synthetase [Carboxydothermus ferrireducens DSM 11255 Genome sequencing]	30.4761	29.0836	29.862	NaN	NaN	NaN	NaN	23.872	25.4858	NaN	NaN	NaN	31	31	31	61.3	61.3	61.3	61.823	0	276.06	4965600000	152	44834000	43951000	56001000	0	0	0	110730	298160	1579800	0	0	261610	0.0419094	0.0208746	0.028182	0.030322	0.0106795	0	0	0	0	0	7.19722e-05
	2844896072	Ga0395992_01_156087_157739	methylmalonyl-CoA mutase N-terminal domain/subunit [Carboxydothermus ferrireducens DSM 11255 Genome sequencing]	28.8235	27.8941	28.6264	NaN	NaN	NaN	24.9894	23.7831	25.9235	27.4904	27.9359	27.4535	26	26	25	65.1	65.1	62.9	62.376	0	285.12	2492700000	129	16757000	18337000	21753000	0	0	0	746420	328350	1966800	2421600	6439600	3422600	0.0156639	0.00870918	0.010947	0.0117734	0.00355025	0	0	0	0	0	0.000485157
	2844896073	Ga0395992_01_157753_158160	methylmalonyl-CoA mutase C-terminal domain/subunit [Carboxydothermus ferrireducens DSM 11255 Genome sequencing]	26.6962	25.5052	25.9757	NaN	NaN	NaN	NaN	NaN	25.8029	NaN	NaN	NaN	3	3	3	39.3	39.3	39.3	14.741	0	43.288	477510000	24	45812000	34958000	31911000	0	0	0	5656400	5644200	16329000	0	0	0	0.0428236	0.0166033	0.0160589	0.025162	0.0152979	0	0	0	0	0	0.00367654
	2844896074	Ga0395992_01_158202_158738	2-oxoglutarate ferredoxin oxidoreductase subunit gamma [Carboxydothermus ferrireducens DSM 11255 Genome sequencing]	26.3446	25.12	25.8925	NaN	NaN	NaN	NaN	NaN	NaN	26.0814	25.8823	25.9718	6	6	6	54.5	54.5	54.5	19.052	0	75.366	589540000	35	19252000	7599000	14916000	0	0	0	0	0	427790	3258000	2615900	3362200	0.0179962	0.00360915	0.00750635	0.00970389	0.007441	0	0	0	0	0	0
	2844896075	Ga0395992_01_158740_159483	2-oxoglutarate ferredoxin oxidoreductase subunit beta [Carboxydothermus ferrireducens DSM 11255 Genome sequencing]	25.8634	24.7798	25.6656	NaN	NaN	NaN	NaN	NaN	NaN	24.7924	25.1308	25.1578	7	7	7	41.3	41.3	41.3	26.61	0	21.077	330060000	21	7280200	3091100	8800600	0	0	0	0	0	0	1149600	656750	645400	0.0068053	0.00146812	0.00442883	0.00423408	0.00267392	0	0	0	0	0	0
	2844896076	Ga0395992_01_159483_160544	2-oxoglutarate ferredoxin oxidoreductase subunit alpha [Carboxydothermus ferrireducens DSM 11255 Genome sequencing]	25.4668	24.8019	25.5399	NaN	NaN	NaN	NaN	NaN	NaN	24.7211	23.9738	24.1018	8	8	8	34.3	34.3	34.3	38.708	0	187.07	266660000	30	4476700	2922200	4985900	0	0	0	497730	0	643730	330910	462490	494620	0.00418468	0.0013879	0.00250911	0.0026939	0.00140752	0	0	0	0	0	0.000323514
	2844896078	Ga0395992_01_160756_161799	leucine dehydrogenase [Carboxydothermus ferrireducens DSM 11255 Genome sequencing]	28.2915	27.2083	27.9413	NaN	NaN	NaN	NaN	NaN	25.2904	27.5726	27.5086	27.457	19	19	19	79.8	79.8	79.8	38.026	0	171.32	2696000000	117	21790000	14351000	30051000	0	0	0	237150	161400	1780500	4111400	5736500	4866600	0.0203686	0.00681602	0.0151229	0.0141025	0.00683367	0	0	0	0	0	0.000154143
	2844896079	Ga0395992_01_161944_163965	PAS domain S-box-containing protein [Carboxydothermus ferrireducens DSM 11255 Genome sequencing]	26.2908	26.4231	26.2752	26.1826	26.239	25.8593	25.1859	25.766	25.6925	25.888	26.5166	26.2031	25	25	25	43.4	43.4	43.4	74.809	0	150.98	1052100000	102	2518200	5210400	3674300	379900	519300	314710	457560	651310	984340	723870	2576700	1975500	0.00235393	0.00247469	0.00184906	0.00222589	0.000331885	0.000831194	0.00119911	0.000790192	0.000940164	0.000225185	0.000297404
	2844896080	Ga0395992_01_164109_165356	methylaspartate ammonia-lyase [Carboxydothermus ferrireducens DSM 11255 Genome sequencing]	28.0527	27.5461	27.7134	24.4427	23.9873	24.089	28.3911	27.3886	28.3627	27.0708	27.3103	27.4078	20	20	20	57.1	57.1	57.1	46	0	323.31	3391400000	203	9988900	18533000	35534000	321080	222960	170610	15065000	6446600	16124000	5176700	6769200	6742500	0.00933731	0.00880227	0.0178822	0.0120073	0.00509487	0.0007025	0.000514833	0.000428378	0.00054857	0.000140141	0.00979193
	2844896081	Ga0395992_01_165357_166736	hypothetical protein [Carboxydothermus ferrireducens DSM 11255 Genome sequencing]	28.8615	28.8599	28.8698	27.958	27.4284	27.7828	28.7489	28.6102	28.6514	29.3492	29.3823	29.3636	28	28	28	78.2	78.2	78.2	49.994	0	323.01	7115300000	306	21866000	39214000	35069000	3143300	1771100	1780500	14590000	13007000	17559000	14577000	17610000	17375000	0.0204397	0.0186247	0.0176482	0.0189042	0.00141657	0.00687731	0.00408961	0.00447058	0.00514584	0.00151155	0.00948319
	2844896082	Ga0395992_01_166720_167034	hypothetical protein [Carboxydothermus ferrireducens DSM 11255 Genome sequencing]	26.5061	26.1318	NaN	NaN	NaN	NaN	27.1358	NaN	27.3359	25.762	26.0585	25.6996	7	7	7	74	74	74	11.773	0	38.441	1213700000	38	15723000	48491000	20172000	0	0	1100800	50879000	11783000	47178000	8907200	6382600	5249300	0.0146974	0.0230309	0.0101514	0.0159599	0.00653189	0	0	0.00276395	0.000921318	0.00159577	0.0330703
	2844896083	Ga0395992_01_167047_167598	thymidine kinase [Carboxydothermus ferrireducens DSM 11255 Genome sequencing]	25.5931	25.5038	25.8247	NaN	NaN	NaN	NaN	NaN	24.6187	25.8289	25.947	26.1119	6	6	6	32.8	32.8	32.8	21.045	0	24.623	588110000	31	4441500	8794300	8941900	0	0	0	0	0	2514000	3515200	4754900	5759700	0.00415178	0.00417686	0.00449994	0.00427619	0.000194174	0	0	0	0	0	0
	2844896084	Ga0395992_01_167759_168151	hypothetical protein [Carboxydothermus ferrireducens DSM 11255 Genome sequencing]	28.583	28.0046	28.2476	NaN	NaN	26.1811	29.8827	30.0572	29.4863	27.2904	27.3733	27.3912	11	11	11	80.8	80.8	80.8	14.684	0	161.68	6870200000	161	51295000	81031000	86310000	0	0	1688000	128490000	96184000	124810000	9350300	11869000	13421000	0.047949	0.0384858	0.0434348	0.0432898	0.00473326	0	0	0.00423833	0.00141278	0.002447	0.0835158
	2844896085	Ga0395992_01_168169_168735	hemerythrin-like domain-containing protein [Carboxydothermus ferrireducens DSM 11255 Genome sequencing]	29.3342	29.172	29.2822	25.8855	27.2403	27.5012	26.9907	26.835	26.3731	28.1514	28.2989	28.2054	13	13	13	82.4	82.4	82.4	21.833	0	218.32	5138300000	143	61268000	117520000	114640000	1345500	2550200	3578100	7700900	7698900	5907100	14224000	21883000	21222000	0.0572714	0.0558163	0.0576916	0.0569264	0.000984118	0.00294386	0.00588862	0.0089841	0.00593886	0.00302044	0.00500542
	2844896086	Ga0395992_01_168749_170167	EmrB/QacA subfamily drug resistance transporter [Carboxydothermus ferrireducens DSM 11255 Genome sequencing]	24.7604	25.0403	24.6455	NaN	NaN	24.995	24.9292	NaN	24.6409	24.4385	24.7081	25.0416	7	7	7	20.8	20.8	20.8	51.432	0	61.455	391120000	36	1618800	8416300	2992900	210510	137030	394530	1230100	715130	1995500	387450	576540	1483700	0.0015132	0.00399733	0.00150615	0.0023389	0.00143625	0.000460581	0.000316413	0.000990609	0.000589201	0.000355024	0.000799539
	2844896087	Ga0395992_01_170184_171110	leucyl aminopeptidase (aminopeptidase T) [Carboxydothermus ferrireducens DSM 11255 Genome sequencing]	27.3483	26.9765	26.9239	23.4816	NaN	NaN	27.9606	27.8792	27.596	27.1134	26.9593	27.0151	16	16	16	54.2	54.2	54.2	33.541	0	149.64	2737400000	154	9948700	20851000	12311000	133220	0	0	20477000	20312000	13686000	2934300	3727900	3720500	0.00929973	0.00990321	0.00619541	0.00846612	0.00198951	0.000291476	0	0	9.71586e-05	0.000168284	0.0133096
	2844896089	Ga0395992_01_171881_172888	crotonobetainyl-CoA:carnitine CoA-transferase CaiB-like acyl-CoA transferase [Carboxydothermus ferrireducens DSM 11255 Genome sequencing]	25.4487	24.8517	25.0716	NaN	NaN	NaN	NaN	NaN	NaN	NaN	NaN	NaN	5	5	5	21.8	21.8	21.8	37.02	0	76.198	293560000	26	3482100	2731600	5924400	0	0	0	0	0	498310	245860	455860	380500	0.00325496	0.00129738	0.0029814	0.00251125	0.0010601	0	0	0	0	0	0
	2844896091	Ga0395992_01_173238_174818	fatty-acyl-CoA synthase [Carboxydothermus ferrireducens DSM 11255 Genome sequencing]	23.5181	23.394	23.0817	NaN	NaN	NaN	NaN	NaN	NaN	NaN	NaN	23.0093	5	5	5	9.9	9.9	9.9	59.673	0	7.5914	74005000	17	696990	472480	745280	0	113240	0	0	0	0	0	0	137900	0.000651524	0.000224405	0.000375056	0.000416995	0.000216626	0	0.00026148	0	8.71601e-05	0.000150966	0
	2844896092	Ga0395992_01_174985_175530	O-acetyl-ADP-ribose deacetylase (regulator of RNase III) [Carboxydothermus ferrireducens DSM 11255 Genome sequencing]	27.4145	27.6242	27.4918	NaN	NaN	NaN	29.2708	29.5052	28.8541	26.4194	24.8447	25.9571	8	8	8	49.7	49.7	49.7	19.419	0	61.66	4426500000	122	16771000	42359000	33903000	0	0	0	71595000	79061000	70603000	3445000	1219900	3352800	0.015677	0.0201185	0.0170614	0.017619	0.00227261	0	0	0	0	0	0.0465352
	2844896093	Ga0395992_01_175547_176218	multimeric flavodoxin WrbA [Carboxydothermus ferrireducens DSM 11255 Genome sequencing]	28.5545	28.9304	28.5921	28.4379	28.7089	28.5174	28.2073	28.1821	28.3888	28.2074	28.3753	28.3583	14	14	14	79.8	79.8	79.8	24.915	0	282.33	5930400000	219	24664000	65232000	59555000	9083200	10625000	9969800	23208000	18103000	23805000	9184200	13432000	11966000	0.0230551	0.030982	0.0299705	0.0280026	0.00431434	0.0198734	0.024534	0.0250328	0.0231467	0.00284573	0.0150847
	2844896095	Ga0395992_01_177247_177873	hypothetical protein [Carboxydothermus ferrireducens DSM 11255 Genome sequencing]	27.396	27.3312	27.157	28.0716	27.9453	28.2421	25.8951	26.1342	25.1433	26.5098	26.6603	26.474	11	11	11	63.5	63.5	63.5	23.725	0	157.71	2066000000	142	15857000	33643000	28655000	7111900	5911400	7175300	3029400	3578700	1642300	4615000	4919300	3902500	0.0148226	0.0159788	0.0144204	0.0150739	0.000809022	0.0155603	0.0136499	0.0180162	0.0157421	0.0021888	0.00196905
	2844896096	Ga0395992_01_178051_178869	glyoxylase-like metal-dependent hydrolase (beta-lactamase superfamily II) [Carboxydothermus ferrireducens DSM 11255 Genome sequencing]	24.6569	23.9474	24.1959	24.534	NaN	NaN	24.1691	24.5691	NaN	24.1212	24.3482	NaN	9	9	9	36.8	36.8	36.8	31.457	0	23.336	230700000	33	3553400	1386200	1737300	355130	129040	0	1339800	1774200	251920	760110	1128700	239950	0.00332161	0.000658377	0.000874281	0.00161809	0.00147923	0.000776999	0.000297964	0	0.000358321	0.000392	0.000870842
	2844896097	Ga0395992_01_178989_181676	anaerobic selenocysteine-containing dehydrogenase [Carboxydothermus ferrireducens DSM 11255 Genome sequencing]	26.2584	25.1559	25.839	26.7655	27.2302	26.9309	27.3359	27.3151	26.8122	27.7534	27.7992	27.8929	23	23	23	29.4	29.4	29.4	99.848	0	113.32	1770500000	143	2027200	1419200	2312900	433910	730480	646370	5206600	2881700	2692300	2543500	3416000	4080400	0.00189496	0.000674051	0.00116395	0.00124432	0.000614412	0.000949364	0.00168674	0.00162294	0.00141968	0.000408554	0.00338418
	2844896099	Ga0395992_01_182306_182929	hypothetical protein [Carboxydothermus ferrireducens DSM 11255 Genome sequencing]	24.7519	24.8966	NaN	26.4029	25.8988	25.8025	25.1326	24.9707	24.8164	24.977	25.2252	24.9871	7	7	7	47.8	47.8	47.8	23.424	0	20.815	425900000	54	2216500	2998400	2563700	3763400	2438400	1973400	2375600	1653800	1902200	779020	1155500	1004600	0.00207192	0.00142409	0.00129016	0.00159539	0.000418081	0.00823405	0.00563046	0.00495493	0.00627315	0.00173146	0.00154409
	2844896101	Ga0395992_01_184534_186108	signal transduction histidine kinase [Carboxydothermus ferrireducens DSM 11255 Genome sequencing]	24.5349	25.266	24.9669	25.2947	25.1647	25.4471	24.3011	24.5627	24.2422	25.2637	25.4053	24.9382	10	10	10	19.1	19.1	19.1	59.87	0	90.661	442610000	78	616810	3819600	1385300	647870	217580	470280	528380	957890	597510	883410	1214000	733680	0.000576575	0.00181412	0.00069714	0.00102928	0.000682363	0.00141749	0.00050241	0.00118081	0.00103357	0.000474977	0.000343436
	2844896102	Ga0395992_01_186101_186781	DNA-binding response OmpR family regulator [Carboxydothermus ferrireducens DSM 11255 Genome sequencing]	26.5934	27.0252	26.7814	NaN	NaN	NaN	28.2466	28.3122	27.7974	25.2583	26.6429	26.0099	14	14	13	68.1	68.1	64.6	26.273	0	55.204	2451800000	115	8958800	20487000	15844000	0	0	240010	24971000	27034000	18453000	716950	2804500	631020	0.00837441	0.00973033	0.00797336	0.0086927	0.000920714	0	0	0.000602631	0.000200877	0.000347929	0.0162306
	2844896103	Ga0395992_01_186797_187183	catechol 2,3-dioxygenase-like lactoylglutathione lyase family enzyme [Carboxydothermus ferrireducens DSM 11255 Genome sequencing]	28.1156	27.2385	27.9002	NaN	NaN	NaN	29.2615	28.8383	28.821	26.6895	26.9578	26.6827	9	9	9	84.4	84.4	84.4	14.703	0	133.59	4376700000	102	45372000	61428000	80413000	0	211800	0	95937000	33247000	80974000	5139000	7748200	6294300	0.0424123	0.0291753	0.0404672	0.0373516	0.00714736	0	0.000489063	0	0.000163021	0.000282361	0.062357
	2844896112	Ga0395992_01_194015_194539	chromate transporter [Carboxydothermus ferrireducens DSM 11255 Genome sequencing]	25.0605	NaN	25.0329	25.3506	26.0378	25.9825	25.6347	NaN	25.7158	26.7264	26.2909	26.1937	6	6	6	40.2	40.2	40.2	18.728	0	49.67	541800000	55	1520500	5543000	11393000	1623700	4852900	2369500	6215200	2573500	8721200	7273600	7029600	6290700	0.00142132	0.00263265	0.00573343	0.00326247	0.00222398	0.00355254	0.0112057	0.00594948	0.00690259	0.00391461	0.00403975
	2844896113	Ga0395992_01_194551_195567	molybdenum cofactor synthesis domain-containing protein [Carboxydothermus ferrireducens DSM 11255 Genome sequencing]	29.5391	29.552	29.5202	29.2061	29.0728	29.3972	29.681	29.6591	29.885	29.4261	29.466	29.4225	19	19	19	56.5	56.5	56.5	37.006	0	143.3	12090000000	300	41902000	110270000	95330000	9215700	8051600	9416800	47336000	48612000	66055000	16790000	23336000	23096000	0.0391687	0.0523729	0.047974	0.0465052	0.00672352	0.0201633	0.0185918	0.0236443	0.0207998	0.00258566	0.0307674
	2844896115	Ga0395992_01_196104_196952	shikimate dehydrogenase [Carboxydothermus ferrireducens DSM 11255 Genome sequencing]	27.5598	27.7879	27.859	28.4495	28.159	28.1082	28.3381	28.1764	28.2915	27.834	27.6946	27.6978	11	11	11	43.6	43.6	43.6	30.934	0	105.27	3983700000	119	16008000	44909000	31594000	9942600	4713400	6640200	29819000	25481000	26514000	7181000	8078200	6348000	0.0149638	0.0213296	0.0158994	0.0173976	0.00343719	0.0217537	0.0108836	0.0166726	0.0164366	0.00543887	0.0193817
	2844896116	Ga0395992_01_197006_198160	chorismate synthase [Carboxydothermus ferrireducens DSM 11255 Genome sequencing]	29.8788	30.0169	30.0574	30.5277	30.7587	30.6384	29.6669	29.5263	29.8911	30.5811	30.6194	30.5341	29	29	29	84.4	84.4	84.4	42.085	0	323.31	15837000000	460	45543000	105700000	92559000	21220000	22815000	20034000	36211000	25441000	48001000	42649000	51799000	47307000	0.0425722	0.0502023	0.0465795	0.0464513	0.0038167	0.0464278	0.0526817	0.0503025	0.049804	0.00315659	0.0235364
	2844896119	Ga0395992_01_199679_200152	hypothetical protein [Carboxydothermus ferrireducens DSM 11255 Genome sequencing]	27.9647	27.1799	27.7004	NaN	28.1649	NaN	27.3709	27.2627	27.3762	26.9235	26.9685	26.9457	5	5	5	27.4	27.4	27.4	18.383	0	21.421	2874300000	52	47292000	69532000	79192000	10122000	11030000	6204600	32803000	26674000	38406000	7301300	12089000	9699600	0.0442071	0.0330243	0.0398527	0.039028	0.00563682	0.0221462	0.0254692	0.0155789	0.0210647	0.00503306	0.0213213
	2844896120	Ga0395992_01_200183_201088	DNA-binding transcriptional LysR family regulator [Carboxydothermus ferrireducens DSM 11255 Genome sequencing]	28.4347	28.4754	28.4445	28.3976	27.9962	28.2791	28.1346	27.5737	28.3135	28.4182	28.5187	28.4893	14	14	14	44.5	44.5	44.5	33.748	0	205.09	4748600000	193	26508000	60215000	45695000	9105400	7754500	8387000	16193000	10560000	16325000	13403000	17216000	18081000	0.0247789	0.0285992	0.0229956	0.0254579	0.00286283	0.019922	0.0179058	0.0210586	0.0196288	0.00159672	0.0105251
	2844896121	Ga0395992_01_201542_203131	3-dehydroquinate synthase [Carboxydothermus ferrireducens DSM 11255 Genome sequencing]	26.6899	26.7082	26.9107	27.2708	27.4608	27.256	26.6133	26.604	26.6341	26.5534	26.8171	26.726	21	21	21	50.1	50.1	50.1	59.983	0	125.96	1594100000	171	4323900	8304100	8522800	2133900	1901600	1736200	2951700	2093700	4544300	1169900	1632900	2108600	0.00404185	0.00394404	0.00428903	0.00409164	0.0001778	0.00466882	0.00439095	0.00435935	0.00447304	0.000170284	0.00191854
	2844896143	Ga0395992_01_225664_226545	zinc transport system substrate-binding protein [Carboxydothermus ferrireducens DSM 11255 Genome sequencing]	23.5651	NaN	24.2923	NaN	NaN	NaN	27.6458	25.4316	27.0089	24.546	24.6166	24.6705	14	14	14	68.6	68.6	68.6	32.733	0	99.54	607650000	52	1117300	0	3087400	379860	576030	372100	11932000	5171000	8457000	721840	1041100	845810	0.00104442	0	0.00155371	0.000866042	0.000792064	0.000831106	0.0013301	0.00093429	0.00103183	0.000263409	0.00775555
	2844896144	Ga0395992_01_226548_227231	zinc transport system ATP-binding protein [Carboxydothermus ferrireducens DSM 11255 Genome sequencing]	NaN	24.3967	24.5415	NaN	NaN	NaN	26.0842	25.9918	26.4269	24.26	24.1771	24.3558	8	8	8	46.3	46.3	46.3	25.075	0	36.657	423440000	55	0	3253900	697040	0	0	0	10068000	4822200	8005700	251840	543970	635420	0	0.00154544	0.000350779	0.000632074	0.000810212	0	0	0	0	0	0.00654399
	2844896146	Ga0395992_01_228008_229138	serine protease Do [Carboxydothermus ferrireducens DSM 11255 Genome sequencing]	29.0718	29.3678	29.1961	30.0088	29.9113	30.1075	29.5465	29.2599	29.7235	28.269	28.4299	28.381	19	19	19	67.3	67.3	67.3	40.181	0	323.31	7443200000	251	24396000	54995000	46726000	28246000	24023000	24458000	46532000	26372000	51485000	13707000	12288000	14183000	0.0228046	0.0261199	0.0235145	0.0241463	0.00174565	0.0618002	0.0554711	0.0614106	0.0595606	0.00354701	0.0302448
	2844896147	Ga0395992_01_229227_230549	PmbA protein [Carboxydothermus ferrireducens DSM 11255 Genome sequencing]	28.9957	28.557	28.8673	27.7861	27.7217	28.1421	29.7468	29.6123	29.4723	28.3089	28.1421	28.1094	21	21	21	47	47	47	47.291	0	221.32	7517200000	229	29147000	35452000	47972000	4091300	2430600	2775300	58005000	44974000	45801000	5779800	5457900	6614900	0.0272457	0.016838	0.0241415	0.0227417	0.0053432	0.00895147	0.00561245	0.00696839	0.00717744	0.0016793	0.037702
	2844896150	Ga0395992_01_232870_234813	acetyl-CoA synthetase [Carboxydothermus ferrireducens DSM 11255 Genome sequencing]	32.0475	30.5963	31.3795	NaN	NaN	NaN	26.7958	27.1047	27.5995	26.5395	26.8565	26.2831	35	35	35	58.3	58.3	58.3	72.829	0	323.31	15229000000	275	147630000	130450000	164900000	0	10203	0	2932900	3317300	5087500	1422600	2513700	743550	0.138	0.0619574	0.0829845	0.0943139	0.0392668	0	2.35596e-05	0	7.85319e-06	1.36021e-05	0.00190632
	2844896152	Ga0395992_01_235300_236874	NAD(P)H-hydrate epimerase [Carboxydothermus ferrireducens DSM 11255 Genome sequencing]	27.074	27.007	26.8856	27.7695	27.7579	27.7046	27.0565	27.0919	27.1813	27.8434	27.9142	27.7243	24	24	24	53.2	53.2	53.2	56.471	0	166.69	2192100000	165	5403100	11879000	5895500	3047900	2575300	1918900	6115400	6799400	7559000	3645600	5169300	3640600	0.00505065	0.00564195	0.00296686	0.00455315	0.00140522	0.00666859	0.00594658	0.00481809	0.00581108	0.000932661	0.00397488
	2844896153	Ga0395992_01_237070_238188	alanine dehydrogenase [Carboxydothermus ferrireducens DSM 11255 Genome sequencing]	34.8135	35.7192	35.2722	36.0942	36.1219	36.0462	35.7146	35.678	36.0796	36.3556	36.2935	36.2889	37	37	37	94.4	94.4	94.4	39.376	0	323.31	958810000000	5514	1450700000	5281300000	3563200000	1368400000	1455900000	1136700000	3058100000	2530400000	3915200000	2415800000	2955800000	2859800000	1.35607	2.50836	1.79315	1.88586	0.581713	2.99396	3.36179	2.85409	3.06995	0.262241	1.9877
	2844896154	Ga0395992_01_238268_239374	alanine racemase [Carboxydothermus ferrireducens DSM 11255 Genome sequencing]	29.5783	30.1783	30.1778	28.9012	28.4594	28.6144	30.6204	30.585	30.7054	30.0673	30.0513	30.0161	26	26	26	72.3	72.3	72.3	41.7	0	323.31	22816000000	468	37715000	122040000	93538000	6096600	3322300	3520200	86179000	73461000	95325000	21661000	30369000	24061000	0.0352548	0.057963	0.0470722	0.0467634	0.0113573	0.0133389	0.00767146	0.00883872	0.0099497	0.00299261	0.0560145
	2844896155	Ga0395992_01_239577_240767	hypothetical protein [Carboxydothermus ferrireducens DSM 11255 Genome sequencing]	31.6887	30.6258	31.3266	29.8835	28.8194	29.1429	28.7137	28.7525	28.5789	29.5896	29.7517	29.6577	23	23	23	67.4	67.4	67.4	45.77	0	234.95	18599000000	278	196060000	180960000	307630000	12746000	6007400	6099900	22527000	17103000	19146000	16258000	18550000	15406000	0.183271	0.0859472	0.154812	0.141343	0.0500403	0.0278873	0.0138716	0.015316	0.019025	0.00770894	0.0146421
	2844896156	Ga0395992_01_240788_242983	glycogen debranching enzyme [Carboxydothermus ferrireducens DSM 11255 Genome sequencing]	27.3456	27.876	27.9274	26.3752	27.2614	NaN	26.3439	24.9269	NaN	26.8651	27.3478	27.3804	28	28	28	45.7	45.7	45.7	84.467	0	193.85	1712200000	102	3695200	15987000	11483000	978500	1646100	368800	3832300	487130	251450	1246900	2105500	3424600	0.00345416	0.00759304	0.00577872	0.00560864	0.00207468	0.00214089	0.00380098	0.000926005	0.00228929	0.00144322	0.00249091
	2844896157	Ga0395992_01_242995_244428	trehalose 6-phosphate synthase [Carboxydothermus ferrireducens DSM 11255 Genome sequencing]	25.4282	24.6264	24.8848	25.1192	NaN	NaN	NaN	24.2746	24.5351	NaN	NaN	NaN	10	10	10	24.7	24.7	24.7	55.169	0	48.209	270230000	40	1814200	2477200	2819300	276650	88845	63962	655790	521910	933240	0	0	0	0.00169586	0.00117655	0.00141879	0.0014304	0.000259849	0.00060529	0.00020515	0.0001606	0.00032368	0.000244897	0.00042625
	2844896158	Ga0395992_01_244412_245167	trehalose 6-phosphate phosphatase [Carboxydothermus ferrireducens DSM 11255 Genome sequencing]	27.5407	27.7622	27.9016	26.0006	26.0219	26.2457	25.5213	NaN	25.7403	27.4268	26.5449	26.6409	11	11	11	52.2	52.2	52.2	28.193	0	99.751	1571000000	83	14468000	23577000	39057000	2258200	2877000	981350	2750700	932440	3204100	6598700	6198000	7114500	0.0135242	0.0111979	0.0196551	0.0147924	0.00436889	0.00494078	0.00664323	0.00246403	0.00468268	0.00210152	0.0017879
	2844896159	Ga0395992_01_245121_246020	glyoxylase-like metal-dependent hydrolase (beta-lactamase superfamily II) [Carboxydothermus ferrireducens DSM 11255 Genome sequencing]	23.6171	23.6794	NaN	NaN	NaN	NaN	NaN	NaN	NaN	NaN	NaN	NaN	6	6	6	20.4	20.4	20.4	34.367	0	9.7863	131330000	17	673840	1938600	697090	0	0	0	122600	597780	94310	0	265020	274690	0.000629885	0.00092074	0.000350805	0.00063381	0.000284988	0	0	0	0	0	7.96874e-05
	2844896161	Ga0395992_01_246729_247547	peptidoglycan endopeptidase LytE [Carboxydothermus ferrireducens DSM 11255 Genome sequencing]	27.1592	25.4303	27.3022	NaN	NaN	NaN	28.4842	28.3881	27.6734	28.0708	27.9835	27.813	14	14	14	44.1	44.1	44.1	29.613	0	133.85	2600600000	94	9032900	5491400	30668000	0	0	0	26107000	29882000	18456000	9750000	13476000	14303000	0.00844367	0.00260815	0.0154334	0.00882841	0.00642128	0	0	0	0	0	0.016969
	2844896162	Ga0395992_01_247708_251013	ribonucleoside-diphosphate reductase alpha chain [Carboxydothermus ferrireducens DSM 11255 Genome sequencing]	30.6399	30.7958	30.8268	30.6289	30.5617	30.4028	29.7363	29.6837	29.7322	29.597	29.5649	29.5843	71	71	71	66.9	66.9	66.9	121.99	0	323.31	21195000000	731	35180000	87257000	70478000	6445700	4872500	4118900	19213000	17009000	19647000	4096300	6443000	6365900	0.0328852	0.0414428	0.0354675	0.0365985	0.00438951	0.0141027	0.011251	0.010342	0.0118986	0.00196222	0.012488
	2844896163	Ga0395992_01_251364_252188	DNA-binding transcriptional MerR regulator/quercetin dioxygenase-like cupin family protein [Carboxydothermus ferrireducens DSM 11255 Genome sequencing]	25.9696	26.5803	26.3701	27.113	27.2909	27.2446	26.2143	26.0559	26.4383	26.5201	26.4104	26.6622	12	12	12	62.8	62.8	62.8	30.664	0	231.02	1562900000	101	5104000	21375000	15819000	2700000	2917600	3113600	3201600	2799200	4811300	4165400	3240800	5733200	0.00477106	0.0101521	0.00796078	0.00762797	0.0027059	0.00590741	0.00673698	0.00781781	0.00682073	0.000957952	0.00208097
	2844896164	Ga0395992_01_252247_253662	dihydropyrimidinase/allantoinase [Carboxydothermus ferrireducens DSM 11255 Genome sequencing]	31.7935	32.5139	31.9615	32.5674	32.4203	32.5564	31.0372	30.8765	31.2239	33.8102	33.7562	33.7469	26	26	26	72.2	72.2	72.2	52.095	0	323.31	75009000000	863	104030000	465120000	278060000	125130000	106670000	101320000	64637000	65947000	86398000	387010000	501670000	489500000	0.097244	0.220909	0.139931	0.152695	0.0628129	0.273775	0.24631	0.2544	0.258162	0.0141139	0.0420127
	2844896165	Ga0395992_01_253714_254289	nicotinamidase-related amidase [Carboxydothermus ferrireducens DSM 11255 Genome sequencing]	30.8664	31.0608	30.8384	29.8961	29.2273	28.3714	31.4585	31.2582	31.6977	31.3868	31.3988	31.2778	14	14	14	86.9	86.9	86.9	21.752	0	323.31	37264000000	533	227810000	542660000	377480000	45632000	26654000	7845500	305090000	281150000	374820000	198270000	239200000	225380000	0.21295	0.257737	0.189964	0.220217	0.0344662	0.0998395	0.0615463	0.0196989	0.0603616	0.0400834	0.198302
	2844896166	Ga0395992_01_254357_254908	4-hydroxy-3-polyprenylbenzoate decarboxylase [Carboxydothermus ferrireducens DSM 11255 Genome sequencing]	NaN	25.2079	24.793	NaN	NaN	25.1598	NaN	NaN	NaN	26.7548	26.838	26.914	4	4	4	29	29	29	19.767	0	57.509	505210000	47	1386700	7667700	3789600	1784700	564550	797870	1252600	1051600	1235200	9735300	9277300	9135300	0.00129624	0.00364178	0.00190708	0.0022817	0.00121682	0.0039048	0.00130359	0.00200334	0.00240391	0.00134607	0.000814164
	2844896167	Ga0395992_01_254930_256282	2,5-furandicarboxylate decarboxylase 1 [Carboxydothermus ferrireducens DSM 11255 Genome sequencing]	28.5795	29.4804	28.929	30.222	30.0684	30.1067	28.1294	28.0652	28.4488	31.4291	31.4052	31.3767	23	23	23	72	72	72	49.949	0	323.31	11736000000	388	14552000	63825000	34243000	16776000	12244000	13181000	7978000	8125200	14802000	61213000	73289000	72448000	0.0136028	0.0303138	0.0172325	0.020383	0.00878969	0.0367047	0.0282724	0.0330956	0.0326909	0.00423069	0.00518553
	2844896168	Ga0395992_01_256296_256568	microcompartment protein CcmL/EutN [Carboxydothermus ferrireducens DSM 11255 Genome sequencing]	27.9433	27.6084	27.8201	29.477	29.8558	29.4055	28.1608	28.0133	28.3051	29.2943	28.7066	28.9322	7	7	7	83.3	83.3	83.3	9.3118	0	96.527	4945400000	155	36832000	56603000	61431000	43250000	36677000	37109000	42170000	37998000	55443000	61053000	61122000	60962000	0.0344294	0.0268837	0.0309146	0.0307426	0.00377581	0.0946279	0.0846902	0.0931754	0.0908312	0.00536761	0.0274096
	2844896169	Ga0395992_01_256583_257557	microcompartment protein PduB [Carboxydothermus ferrireducens DSM 11255 Genome sequencing]	28.0078	28.6522	28.4296	29.3155	29.1843	29.2668	27.5225	27.6816	27.8908	29.9293	30.0177	30.2086	17	17	17	79.3	79.3	79.3	34.67	0	323.31	6087200000	202	12779000	42743000	16439000	13581000	10684000	11553000	5252400	5504200	8045900	27541000	43160000	36647000	0.0119454	0.0203008	0.00827279	0.0135063	0.00616408	0.0297142	0.0246702	0.0290079	0.0277975	0.0027312	0.00341395
	2844896170	Ga0395992_01_257572_257925	microcompartment protein CcmL/EutN [Carboxydothermus ferrireducens DSM 11255 Genome sequencing]	27.8111	28.3369	28.2003	29.0879	28.969	28.9461	27.9068	27.4815	28.2235	30.1435	29.8152	30.0044	8	8	8	73.5	73.5	73.5	12.354	0	135.22	5718400000	140	34132000	68038000	49224000	26648000	11313000	15646000	23170000	20019000	47891000	89626000	94284000	106340000	0.0319055	0.0323147	0.0247716	0.0296639	0.00424186	0.0583039	0.0261226	0.0392849	0.0412371	0.0161792	0.01506
	2844896171	Ga0395992_01_257950_258234	microcompartment protein CcmL/EutN [Carboxydothermus ferrireducens DSM 11255 Genome sequencing]	31.0718	31.2049	31.0133	32.3678	32.2773	32.4543	30.6179	30.3153	31.253	33.0396	33.1053	33.0574	9	9	8	88.3	88.3	73.4	9.5341	0	203.76	49382000000	439	249170000	638220000	470830000	232440000	207620000	210660000	193500000	136780000	312360000	529790000	680790000	691750000	0.232916	0.303123	0.236941	0.25766	0.0394236	0.508562	0.479411	0.528937	0.505637	0.0248922	0.125771
	2844896172	Ga0395992_01_258283_259092	ethanolamine utilization protein EutJ [Carboxydothermus ferrireducens DSM 11255 Genome sequencing]	26.0899	26.5087	26.2222	NaN	NaN	24.5356	27.1793	27.1423	26.8781	25.8457	26.026	25.7422	7	7	7	39	39	39	28.616	0	75.702	1480200000	93	4935100	21077000	13557000	0	0	317820	14468000	11709000	12800000	963920	1950800	2740700	0.00461318	0.0100105	0.00682245	0.00714872	0.00271344	0	0	0.000798001	0.000266	0.000460726	0.0094039
	2844896173	Ga0395992_01_259103_259864	hypothetical protein [Carboxydothermus ferrireducens DSM 11255 Genome sequencing]	26.0517	26.5575	26.4664	27.9116	27.6827	28.2557	26.0781	25.5256	26.6092	27.7858	27.8428	27.7461	16	16	16	71.9	71.9	71.9	27.662	0	228.59	1660400000	134	4504100	11056000	8385400	5195700	5761400	5956600	1776900	1768100	4977700	11646000	7800100	7340600	0.00421029	0.00525106	0.00421988	0.00456041	0.000598139	0.0113678	0.0133035	0.0149562	0.0132092	0.00179604	0.00115495
	2844896174	Ga0395992_01_259876_260148	ethanolamine utilization protein EutN [Carboxydothermus ferrireducens DSM 11255 Genome sequencing]	26.7928	26.8837	26.5144	28.383	28.4691	28.5136	28.1973	27.866	27.8124	27.7466	27.6802	27.8353	6	6	6	43.3	43.3	43.3	9.3999	0	55.906	2597900000	67	13992000	20269000	48667000	44177000	36292000	43120000	97242000	67131000	82213000	39833000	41421000	50022000	0.0130793	0.00962679	0.0244913	0.0157324	0.0077793	0.0966561	0.0838012	0.108268	0.0962418	0.0122388	0.0632053
	2844896175	Ga0395992_01_260163_261974	adenine deaminase [Carboxydothermus ferrireducens DSM 11255 Genome sequencing]	28.8813	29.2662	28.9404	29.4684	29.3211	29.6117	29.1004	28.741	29.2938	29.7172	29.7887	29.6636	29	29	29	76.5	76.5	76.5	65.297	0	323.31	8293200000	405	8461800	37940000	22947000	8299800	8170100	7825400	16727000	8554000	16140000	24023000	30382000	32100000	0.00790983	0.0180196	0.0115479	0.0124925	0.00512067	0.0181594	0.0188654	0.0196485	0.0188911	0.000744885	0.0108722
	2844896176	Ga0395992_01_261989_262849	carbon-monoxide dehydrogenase medium subunit [Carboxydothermus ferrireducens DSM 11255 Genome sequencing]	28.6944	29.2626	28.8449	29.8301	29.6131	29.7565	28.854	28.8907	28.8833	30.7905	30.8193	30.7716	19	19	19	79.7	79.7	79.7	30.977	0	323.31	10037000000	313	24764000	83348000	49006000	18014000	13261000	14497000	25858000	19013000	27920000	56529000	66292000	71962000	0.0231486	0.0395862	0.0246619	0.0291322	0.00908499	0.0394133	0.0306207	0.0363999	0.035478	0.00446821	0.0168072
	2844896177	Ga0395992_01_262855_263328	carbon-monoxide dehydrogenase small subunit [Carboxydothermus ferrireducens DSM 11255 Genome sequencing]	28.0092	28.0791	27.976	30.1675	29.9814	30.1456	28.5193	28.4062	28.5331	29.5344	29.4747	29.6524	9	9	9	47.1	47.1	47.1	16.938	0	92.447	6471400000	117	24400000	56714000	41112000	44536000	37964000	31655000	39816000	38428000	52320000	37710000	48639000	47717000	0.0228084	0.0269364	0.0206893	0.023478	0.00317694	0.0974416	0.087662	0.0794812	0.0881949	0.00899202	0.0258796
	2844896178	Ga0395992_01_263329_264594	CO/xanthine dehydrogenase Mo-binding subunit [Carboxydothermus ferrireducens DSM 11255 Genome sequencing]	26.7599	28.9804	28.1423	29.0304	28.807	28.8842	27.3691	26.4567	27.3984	30.0263	30.268	30.2452	19	19	19	58.2	58.2	58.2	46.36	0	323.31	5006600000	237	3381500	39171000	17152000	10768000	8537700	7598800	5042900	3453500	5013200	28065000	42326000	43286000	0.00316092	0.0186043	0.0086316	0.0101323	0.0078303	0.0235596	0.0197142	0.0190795	0.0207845	0.00242422	0.00327778
	2844896179	Ga0395992_01_264608_265609	CO/xanthine dehydrogenase Mo-binding subunit [Carboxydothermus ferrireducens DSM 11255 Genome sequencing]	27.1561	28.0205	27.4109	29.0252	28.9814	28.957	27.0225	26.9692	27.0731	29.4718	29.2571	29.441	10	10	10	54.1	54.1	54.1	35.03	0	300.21	3891100000	140	16223000	57685000	36244000	18759000	20379000	16728000	13943000	12572000	14270000	40653000	36436000	45732000	0.0151648	0.0273976	0.0182395	0.0202673	0.00636351	0.0410433	0.0470568	0.0420016	0.0433673	0.00323094	0.00906266
	2844896182	Ga0395992_01_267618_268535	glutamate formiminotransferase/formiminotetrahydrofolate cyclodeaminase [Carboxydothermus ferrireducens DSM 11255 Genome sequencing]	31.9399	32.5527	32.279	32.8582	32.6833	32.6292	32.1148	32.077	32.4066	33.6896	33.7407	33.7177	28	28	28	86.6	86.6	86.6	34.126	0	323.31	107120000000	822	241860000	880480000	547430000	111320000	100560000	79820000	249560000	196850000	352150000	374550000	508530000	503170000	0.226083	0.418185	0.27549	0.306586	0.0997548	0.24356	0.232201	0.200417	0.225393	0.022363	0.162209
	2844896183	Ga0395992_01_268592_269215	formiminotetrahydrofolate cyclodeaminase [Carboxydothermus ferrireducens DSM 11255 Genome sequencing]	30.0592	30.313	30.1659	28.536	28.4957	28.6288	31.1574	31.1521	30.9882	29.5148	29.5353	29.5769	15	15	15	55.6	55.6	55.6	22.327	0	323.31	23874000000	258	101710000	303370000	239690000	11244000	10504000	11260000	269490000	257990000	252580000	34935000	40271000	44522000	0.0950753	0.144086	0.120622	0.119928	0.0245127	0.0246011	0.0242546	0.0282723	0.0257093	0.00222634	0.175163
	2844896184	Ga0395992_01_269490_270818	AGZA family xanthine/uracil permease-like MFS transporter [Carboxydothermus ferrireducens DSM 11255 Genome sequencing]	28.9009	27.4479	28.4666	29.5803	29.9475	29.6896	28.4112	28.0843	28.5931	30.2032	29.5954	29.6233	7	7	7	16.3	16.3	16.3	46.933	0	153.01	8009900000	79	43126000	13858000	42984000	21365000	20855000	19197000	36600000	16337000	34009000	41431000	40436000	44553000	0.0403128	0.00658187	0.0216313	0.022842	0.016898	0.0467451	0.0481559	0.048201	0.0477006	0.000827847	0.0237892
	2844896185	Ga0395992_01_270941_272275	5-methylthioadenosine/S-adenosylhomocysteine deaminase [Carboxydothermus ferrireducens DSM 11255 Genome sequencing]	30.9719	30.8993	30.876	30.5769	29.8848	30.1082	31.8144	31.8071	31.5272	30.2115	30.0159	30.2317	30	30	30	75.5	75.5	75.5	49.037	0	323.31	39037000000	642	92768000	152860000	149840000	16886000	10128000	9278600	169630000	159360000	156680000	31813000	20894000	26595000	0.0867166	0.072601	0.0754057	0.0782411	0.00747276	0.0369454	0.0233864	0.0232973	0.0278763	0.00785413	0.110256
	2844896186	Ga0395992_01_272285_273997	adenine deaminase [Carboxydothermus ferrireducens DSM 11255 Genome sequencing]	28.4864	29.0068	28.6703	27.3749	26.8522	26.6902	28.4144	28.3113	28.3332	27.4635	27.6045	27.5713	26	26	26	69.5	69.5	69.5	61.599	0	323.31	6329900000	236	15859000	53948000	31694000	1880000	885270	691800	13125000	10352000	14678000	3299200	5007000	3023100	0.0148245	0.0256227	0.0159497	0.018799	0.00593622	0.0041133	0.00204416	0.00173701	0.00263149	0.00129244	0.00853097
	2844896187	Ga0395992_01_274016_274672	L-serine dehydratase [Carboxydothermus ferrireducens DSM 11255 Genome sequencing]	24.357	24.7877	24.0222	NaN	NaN	NaN	NaN	NaN	NaN	NaN	24.3626	NaN	6	6	6	35.8	35.8	35.8	23.501	0	15.113	242990000	28	2570100	4588700	4501500	87431	0	0	1221300	973140	822880	240250	984090	497900	0.00240245	0.00217941	0.00226534	0.0022824	0.000112495	0.000191293	0	0	6.37642e-05	0.000110443	0.000793819
	2844896188	Ga0395992_01_274684_275583	L-serine dehydratase [Carboxydothermus ferrireducens DSM 11255 Genome sequencing]	NaN	26.4447	26.0451	NaN	NaN	NaN	25.999	25.9701	25.9686	26.2743	NaN	NaN	7	7	7	35.1	35.1	35.1	30.386	0	34.371	1015200000	34	1439800	23425000	2745700	0	287140	107190	5763700	6636800	6032500	1895800	2399300	2876800	0.00134588	0.0111257	0.00138175	0.00461779	0.00563607	0	0.00066303	0.000269139	0.000310723	0.000333465	0.00374628
	2844896189	Ga0395992_01_275567_276247	kynurenine formamidase [Carboxydothermus ferrireducens DSM 11255 Genome sequencing]	28.8084	29.1004	28.9531	29.4533	29.2472	29.6416	28.5193	28.5026	28.8371	29.2075	29.2521	29.181	15	15	15	93.8	93.8	93.8	25.326	0	323.31	8623200000	307	27395000	100770000	51137000	22057000	20277000	22902000	32445000	18081000	27225000	22689000	32583000	29434000	0.025608	0.0478608	0.0257343	0.0330677	0.0128114	0.0482591	0.0468212	0.0575037	0.0508614	0.00579718	0.0210886
	2844896191	Ga0395992_01_277019_278347	glutamine synthetase [Carboxydothermus ferrireducens DSM 11255 Genome sequencing]	27.9366	27.7451	27.8112	28.5363	28.5314	28.3753	27.4062	26.9822	27.1434	29.1547	29.1957	29.1903	19	18	18	53.2	50.9	50.9	49.966	0	262.79	3244000000	163	8273300	13472000	15986000	3710900	4125500	2858500	6160200	4147500	4320500	16595000	22682000	19865000	0.00773362	0.00639854	0.00804482	0.00739233	0.000874596	0.00811918	0.00952612	0.00717729	0.0082742	0.00118206	0.004004
	2844896192	Ga0395992_01_278444_280405	diguanylate cyclase (GGDEF)-like protein [Carboxydothermus ferrireducens DSM 11255 Genome sequencing]	25.4878	26.1481	25.5636	26.915	27.0757	27.0225	25.6438	25.7195	25.5076	26.0184	25.919	25.6468	26	26	26	43.6	43.6	43.6	75.349	0	110.79	878790000	110	1139800	5271200	2184000	1240500	1305700	1223600	1027500	879520	1266700	925060	1186400	895970	0.00106545	0.00250356	0.00109908	0.00155603	0.000820759	0.00271412	0.00301497	0.00307229	0.00293379	0.000192385	0.000667853
	2844896193	Ga0395992_01_280600_281691	glutamate synthase domain-containing protein 1 [Carboxydothermus ferrireducens DSM 11255 Genome sequencing]	NaN	23.6842	NaN	NaN	NaN	NaN	NaN	NaN	NaN	25.5591	25.8841	25.5502	7	7	7	17.1	17.1	17.1	41.535	0	16.783	147580000	18	164560	1842400	272290	94277	0	0	0	0	337080	1160300	2689800	1263300	0.000153826	0.00087505	0.000137028	0.000388634	0.000421332	0.000206271	0	0	6.87571e-05	0.000119091	0
	2844896194	Ga0395992_01_281693_283195	glutamate synthase domain-containing protein 2 [Carboxydothermus ferrireducens DSM 11255 Genome sequencing]	NaN	25.091	NaN	NaN	NaN	NaN	NaN	NaN	NaN	26.0786	26.2137	25.9099	12	12	12	33.4	33.4	33.4	54.268	0	92.483	261900000	31	242620	3074000	1988700	198520	134650	56236	0	0	257210	1377100	2094600	1052300	0.000226794	0.00146	0.0010008	0.000895863	0.000623264	0.000434347	0.000310918	0.000141201	0.000295489	0.000147181	0
	2844896195	Ga0395992_01_283206_283940	glutamate synthase domain-containing protein 3 [Carboxydothermus ferrireducens DSM 11255 Genome sequencing]	24.9811	25.054	25.3822	NaN	NaN	NaN	NaN	NaN	NaN	26.8661	26.8248	26.2757	7	7	7	37.3	37.3	37.3	26.865	0	18.627	396150000	26	790060	11493000	10146000	0	0	0	0	734940	0	2644200	10645000	7476000	0.000738523	0.00545861	0.00510589	0.00376768	0.00262924	0	0	0	0	0	0
	2844896197	Ga0395992_01_284743_285807	glutamine synthetase [Carboxydothermus ferrireducens DSM 11255 Genome sequencing]	27.3989	28.1311	27.6761	27.8393	27.665	27.7942	NaN	NaN	26.3512	28.3407	28.6518	28.3004	21	21	21	57.1	57.1	57.1	40.71	0	273.06	2550800000	122	6812000	35690000	25593000	4028000	3142700	3092100	294680	298850	2532100	8521100	15102000	10776000	0.00636765	0.016951	0.0128795	0.012066	0.00533836	0.00881297	0.00725675	0.00776383	0.00794452	0.000793691	0.000191536
	2844896198	Ga0395992_01_285847_287427	glutamate synthase domain-containing protein 2 [Carboxydothermus ferrireducens DSM 11255 Genome sequencing]	32.8058	33.3023	32.9415	33.3893	33.034	33.1331	32.5459	32.4935	32.2484	33.5798	33.5685	33.5942	33	33	33	70	70	70	56.895	0	323.31	114180000000	1088	288120000	921970000	586350000	149690000	101280000	103260000	245580000	226920000	207780000	278710000	345270000	337180000	0.269326	0.437891	0.295076	0.334097	0.0908051	0.327511	0.233864	0.259271	0.273549	0.0484286	0.159622
	2844896199	Ga0395992_01_287588_288919	glutamine synthetase [Carboxydothermus ferrireducens DSM 11255 Genome sequencing]	31.1351	31.0547	31.121	31.1994	31.2729	31.0979	30.3906	30.2671	30.396	31.4825	31.4944	31.4259	32	32	31	80.1	80.1	80.1	50.229	0	323.31	29681000000	676	94031000	227820000	172370000	32096000	32411000	29279000	52496000	48023000	64684000	64905000	87503000	79842000	0.0878972	0.108203	0.0867437	0.0942815	0.0120705	0.0702237	0.0748396	0.0735154	0.0728596	0.00237681	0.0341213
	2844896200	Ga0395992_01_289037_290407	dihydrolipoamide dehydrogenase [Carboxydothermus ferrireducens DSM 11255 Genome sequencing]	30.6155	30.658	30.6778	29.5823	29.8497	29.5012	30.0802	29.9546	30.4538	31.1729	31.2655	31.2275	24	24	24	70.2	70.2	70.2	48.894	0	323.31	23228000000	604	80486000	191270000	162410000	10567000	11260000	8452400	51925000	42001000	74790000	54785000	83393000	68842000	0.0752358	0.0908439	0.0817315	0.0826037	0.00784053	0.0231198	0.0260003	0.0212228	0.0234476	0.00240555	0.0337502
	2844896202	Ga0395992_01_291795_292049	CopG family transcriptional regulator/antitoxin EndoAI [Carboxydothermus ferrireducens DSM 11255 Genome sequencing]	26.1815	26.267	26.1086	27.2425	26.9527	26.8964	26.1288	26.1921	26.3024	25.1409	25.4525	25.4412	3	3	3	26.2	26.2	26.2	9.6673	0	36.61	1099400000	48	41456000	109230000	68911000	26026000	19002000	14976000	35373000	19444000	42232000	10243000	16023000	14567000	0.0387518	0.0518789	0.0346789	0.0417699	0.00898844	0.056943	0.0438772	0.0376026	0.0461409	0.00986692	0.0229917
	2844896203	Ga0395992_01_292049_292399	mRNA interferase MazF [Carboxydothermus ferrireducens DSM 11255 Genome sequencing]	23.8133	NaN	NaN	25.8137	26.2763	26.5208	NaN	NaN	NaN	26.1897	26.1561	26.3777	5	5	5	37.1	37.1	37.1	12.8	0	129.49	241340000	28	2520000	0	3902300	3797800	3998800	4275600	0	0	0	7742300	9124700	11257000	0.00235562	0	0.0019638	0.00143981	0.0012622	0.00830931	0.00923355	0.0107354	0.0094261	0.00122446	0
	2844896204	Ga0395992_01_292442_293107	putative glutamine amidotransferase [Carboxydothermus ferrireducens DSM 11255 Genome sequencing]	28.0876	27.9441	28.4914	27.6169	28.0031	27.9527	26.3471	26.4797	26.432	27.563	27.4772	27.3743	12	12	12	67.4	67.4	67.4	24.528	0	244.1	3156700000	129	27071000	51709000	63701000	4783100	6838100	5713500	8163700	5552100	9592600	6049000	6526500	7399700	0.0253051	0.0245593	0.032057	0.0273071	0.00413038	0.0104651	0.0157897	0.0143458	0.0135335	0.00275369	0.00530623
	2844896205	Ga0395992_01_293104_294234	imidazolonepropionase-like amidohydrolase [Carboxydothermus ferrireducens DSM 11255 Genome sequencing]	29.627	29.4851	29.8956	29.5374	29.8922	29.4794	29.0338	28.9916	28.9958	29.2219	29.22	29.2792	21	21	21	59.6	59.6	59.6	41.708	0	214.48	10578000000	243	46718000	91861000	106600000	9216900	14455000	8083500	19278000	17408000	25967000	16588000	22976000	21494000	0.0436705	0.0436295	0.0536455	0.0469819	0.00577096	0.0201659	0.0333778	0.0202965	0.0246134	0.00759045	0.0125303
	2844896206	Ga0395992_01_294335_294727	CheY-like chemotaxis protein [Carboxydothermus ferrireducens DSM 11255 Genome sequencing]	26.8536	26.2664	26.451	NaN	NaN	NaN	NaN	NaN	NaN	NaN	NaN	NaN	5	5	5	33.8	33.8	33.8	15.036	0	36.339	677260000	33	25446000	28498000	24256000	0	0	1179400	0	0	0	0	0	0	0.0237861	0.0135352	0.0122066	0.0165093	0.00633683	0	0	0.00296131	0.000987102	0.00170971	0
	2844896207	Ga0395992_01_294777_294962	ribosome-binding protein aMBF1 (putative translation factor) [Carboxydothermus ferrireducens DSM 11255 Genome sequencing]	29.6162	28.0689	29.1581	NaN	NaN	NaN	29.1113	29.6379	29.3242	NaN	NaN	NaN	5	5	5	77	77	77	6.9562	0	50.79	6639900000	47	417190000	310170000	45642000	0	0	0	37145000	33933000	41189000	0	0	0	0.389976	0.147316	0.0229689	0.186754	0.186655	0	0	0	0	0	0.0241435
	2844896208	Ga0395992_01_295061_295522	tRNA threonylcarbamoyladenosine biosynthesis protein TsaE [Carboxydothermus ferrireducens DSM 11255 Genome sequencing]	25.1812	25.3026	25.3583	NaN	NaN	NaN	26.0624	26.3011	25.7427	25.441	25.2335	25.6279	8	8	8	60.1	60.1	60.1	17.212	0	54.042	670390000	44	3698400	6486700	5415100	0	0	646450	9086800	9781600	9803300	1228100	2353300	2057900	0.00345715	0.00308087	0.0027251	0.00308771	0.000366071	0	0	0.00162314	0.000541048	0.000937123	0.00590623
	2844896209	Ga0395992_01_295513_296166	tRNA threonylcarbamoyladenosine biosynthesis protein TsaB [Carboxydothermus ferrireducens DSM 11255 Genome sequencing]	26.1992	25.8273	26.339	NaN	25.8145	25.8097	NaN	NaN	25.486	NaN	NaN	NaN	9	9	9	59.4	59.4	59.4	24.191	0	42.602	649660000	41	4061800	6500400	8115200	200920	652120	410660	587690	1051300	20871000	437390	496430	462800	0.00379684	0.00308737	0.00408391	0.00365604	0.00051297	0.000439598	0.0015058	0.00103111	0.000992169	0.000534165	0.000381986
	2844896210	Ga0395992_01_296169_296618	ribosomal-protein-alanine N-acetyltransferase [Carboxydothermus ferrireducens DSM 11255 Genome sequencing]	24.9476	24.3703	24.7042	NaN	NaN	NaN	NaN	NaN	NaN	NaN	NaN	NaN	5	5	5	39.6	39.6	39.6	17.103	0	21.369	652300000	32	5051400	7107200	5337500	851820	810960	799970	23361000	20194000	11376000	118400	215470	225610	0.00472189	0.00337557	0.00268605	0.00359451	0.00103543	0.00186372	0.00187257	0.00200861	0.00191497	8.1218e-05	0.0151842
	2844896211	Ga0395992_01_296619_297620	N6-L-threonylcarbamoyladenine synthase [Carboxydothermus ferrireducens DSM 11255 Genome sequencing]	25.9977	25.1589	25.2399	25.0441	24.9841	24.7869	NaN	NaN	24.161	NaN	24.8362	24.8428	9	9	9	37.8	37.8	37.8	36.452	0	64.477	356420000	46	5948100	5369000	6396900	710280	815300	762360	0	351690	1323100	226860	793150	811720	0.0055601	0.00255001	0.00321919	0.00377643	0.00158052	0.00155404	0.00188259	0.00191418	0.0017836	0.000199434	0
	2844896212	Ga0395992_01_297702_298376	2-keto-3-deoxy-6-phosphogluconate aldolase [Carboxydothermus ferrireducens DSM 11255 Genome sequencing]	25.7254	25.2522	25.6418	25.4266	25.344	25.3128	NaN	NaN	NaN	25.2603	25.0198	25.0094	7	7	7	46.4	46.4	46.4	24.047	0	77.797	319250000	33	3084400	9077200	8192500	3072600	2357600	3141400	1295800	1170100	1423800	1063200	1222400	1221700	0.0028832	0.00431123	0.00412281	0.00377241	0.00077582	0.00672263	0.00544389	0.00788761	0.00668471	0.0012223	0.000842243
	2844896214	Ga0395992_01_299850_301130	phenylacetate-CoA ligase [Carboxydothermus ferrireducens DSM 11255 Genome sequencing]	29.3547	29.3971	29.3673	28.9343	28.9694	29.1626	29.0395	28.8921	29.001	28.3947	28.5697	28.2484	18	18	18	56.8	56.8	56.8	48.441	0	323.31	8307700000	278	34172000	78950000	73705000	10666000	9322100	9616300	34666000	25744000	27820000	5736200	9256300	6291400	0.0319429	0.0374974	0.0370914	0.0355106	0.00309634	0.0233364	0.0215255	0.0241452	0.0230024	0.00134141	0.0225322
	2844896215	Ga0395992_01_301145_301576	hypothetical protein [Carboxydothermus ferrireducens DSM 11255 Genome sequencing]	30.0079	29.4867	29.9007	30.6719	30.7335	30.2336	31.79	31.7973	31.1667	28.5954	28.5647	28.7526	10	10	10	90.9	90.9	90.9	15.909	0	187.37	18975000000	207	111480000	158890000	202390000	91515000	82949000	47607000	449870000	425520000	186760000	19693000	17222000	15091000	0.104208	0.075465	0.101851	0.0938414	0.015958	0.200228	0.191536	0.119534	0.170433	0.0442931	0.292406
	2844896216	Ga0395992_01_301711_302289	5-formyltetrahydrofolate cyclo-ligase [Carboxydothermus ferrireducens DSM 11255 Genome sequencing]	27.3822	26.8404	26.9035	26.1522	26.7367	26.8082	27.9982	28.2845	27.8344	26.998	27.0612	26.7758	13	13	13	74	74	74	21.921	0	91.683	2724900000	107	17369000	22722000	23277000	1616100	2482100	2377000	23352000	32883000	30054000	3740900	5661400	5318600	0.016236	0.0107918	0.011714	0.0129139	0.0029137	0.00353591	0.00573137	0.00596831	0.00507853	0.00134119	0.0151783
	2844896219	Ga0395992_01_304751_305809	predicted molibdopterin-dependent oxidoreductase YjgC [Carboxydothermus ferrireducens DSM 11255 Genome sequencing]	29.9207	30.2052	29.6601	29.8693	30.1002	30.0616	29.6655	29.5649	29.6242	29.313	29.3798	29.3168	19	19	19	71	71	71	38.508	0	323.31	13754000000	343	57564000	139390000	85772000	17634000	20316000	15321000	49082000	43938000	52928000	20750000	31387000	28939000	0.053809	0.0662034	0.043164	0.0543922	0.0115308	0.0385819	0.0469113	0.0384689	0.0413207	0.00484194	0.0319023
	2844896220	Ga0395992_01_305858_307432	formate dehydrogenase alpha subunit [Carboxydothermus ferrireducens DSM 11255 Genome sequencing]	30.3714	30.8266	30.252	30.5722	30.4836	30.3082	30.124	30.1636	30.1266	30.6376	30.6679	30.5478	31	31	31	63.7	63.7	63.7	58.298	0	323.31	22208000000	617	54278000	172250000	104460000	20273000	19207000	14579000	45124000	36648000	52500000	34192000	42837000	40654000	0.0507374	0.0818103	0.0525686	0.0617054	0.0174354	0.0443559	0.0443505	0.0366058	0.0417707	0.00447296	0.0293297
	2844896221	Ga0395992_01_307515_307703	4-oxalocrotonate tautomerase [Carboxydothermus ferrireducens DSM 11255 Genome sequencing]	29.5174	29.7919	29.5086	NaN	NaN	26.4711	31.7813	31.8979	31.3535	29.4453	29.351	29.2934	5	5	5	59.7	59.7	59.7	7.0733	0	91.823	23221000000	219	159350000	578540000	333410000	0	949140	3962900	1107800000	1161100000	879150000	91738000	109910000	58987000	0.148955	0.274778	0.167786	0.197173	0.0678643	0	0.00219164	0.00995028	0.00404731	0.00522825	0.720047
	2844896222	Ga0395992_01_307835_308320	carbon-monoxide dehydrogenase iron sulfur subunit [Carboxydothermus ferrireducens DSM 11255 Genome sequencing]	28.7025	28.3506	28.2908	28.6793	28.3181	28.6977	28.3827	28.5549	28.5026	28.4515	28.1502	28.2512	13	13	13	75.2	75.2	75.2	17.893	0	258.91	5321300000	122	45980000	73116000	62945000	11920000	8454100	10293000	36085000	41263000	46744000	15885000	20672000	20229000	0.0429807	0.0347265	0.0316765	0.0364612	0.00584831	0.0260801	0.0195212	0.0258443	0.0238152	0.00372057	0.0234545
	2844896223	Ga0395992_01_308325_310226	carbon-monoxide dehydrogenase catalytic subunit [Carboxydothermus ferrireducens DSM 11255 Genome sequencing]	31.1796	31.2842	31.049	30.5756	30.2978	30.6098	30.3048	30.4109	30.3658	31.1503	31.1908	31.1848	35	35	35	77.9	77.9	77.9	68.285	0	323.31	30288000000	709	85266000	196510000	152280000	16019000	11666000	14056000	39724000	40999000	44205000	42900000	58765000	57424000	0.079704	0.0933327	0.0766336	0.0832234	0.00888844	0.0350484	0.0269377	0.0352926	0.0324263	0.00475476	0.0258198
	2844896224	Ga0395992_01_310240_311424	NAD(P)H-nitrite reductase large subunit [Carboxydothermus ferrireducens DSM 11255 Genome sequencing]	28.2724	27.5787	27.7565	26.4966	24.7186	24.9505	26.8362	26.6016	26.7443	27.9505	28.5206	28.0477	24	24	24	63.5	63.5	63.5	43.728	0	323.31	2896700000	160	15695000	20049000	18468000	642540	426800	341640	5945500	2418600	7334400	3557700	11835000	5066700	0.0146712	0.0095223	0.00929386	0.0111625	0.00304081	0.00140583	0.000985516	0.00085781	0.00108305	0.000286735	0.00386445
	2844896225	Ga0395992_01_311476_311973	rubrerythrin [Carboxydothermus ferrireducens DSM 11255 Genome sequencing]	32.9577	32.2545	32.7156	28.703	29.3383	28.9903	33.6196	33.5231	33.4439	31.7754	31.6157	31.6054	15	15	15	83	83	83	18.291	0	323.31	115200000000	513	712730000	934690000	1116500000	8238900	13584000	10957000	1190400000	1039600000	1023900000	156470000	187940000	176350000	0.666238	0.443932	0.561869	0.557346	0.111222	0.0180261	0.0313666	0.0275115	0.0256347	0.00686539	0.773735
	2844896226	Ga0395992_01_312180_312620	glutaredoxin-like protein [Carboxydothermus ferrireducens DSM 11255 Genome sequencing]	31.7074	30.9145	31.2314	28.5064	29.2226	29.6619	31.4688	31.5187	31.3615	30.9891	31.0673	30.8613	9	9	9	78.8	78.8	78.8	16.431	0	323.31	38718000000	384	424200000	505640000	584930000	12289000	17008000	24483000	382300000	364360000	326660000	123180000	166280000	113750000	0.396529	0.240154	0.294361	0.310348	0.0794037	0.0268874	0.0392729	0.0614733	0.0425446	0.0175235	0.248487
	2844896227	Ga0395992_01_312663_312836	predicted DsbA family dithiol-disulfide isomerase [Carboxydothermus ferrireducens DSM 11255 Genome sequencing]	29.4778	29.0903	29.2711	26.1408	26.5726	27.6012	29.4163	29.5478	29.4496	28.936	29.2411	29.2489	4	4	4	77.2	77.2	77.2	6.252	0	211.82	10075000000	151	237820000	392670000	376260000	5083600	6767300	12625000	229840000	135110000	248150000	35076000	75419000	84918000	0.222307	0.186499	0.18935	0.199385	0.0199018	0.0111226	0.0156262	0.0316996	0.0194828	0.010817	0.149391
	2844896229	Ga0395992_01_313723_314370	uncharacterized YigZ family protein [Carboxydothermus ferrireducens DSM 11255 Genome sequencing]	25.114	24.5749	24.9831	NaN	NaN	NaN	25.3412	25.6633	25.0535	25.2049	24.5479	25.0607	9	9	9	52.1	52.1	52.1	24.588	0	69.164	507580000	48	3041200	4399600	4914800	0	0	0	4398800	5381800	3455900	339550	749920	1000200	0.00284282	0.0020896	0.00247333	0.00246858	0.000376634	0	0	0	0	0	0.00285913
	2844896230	Ga0395992_01_314381_314749	gamma-glutamylcyclotransferase (GGCT)/AIG2-like uncharacterized protein YtfP [Carboxydothermus ferrireducens DSM 11255 Genome sequencing]	25.7258	25.3561	25.5106	NaN	NaN	NaN	26.5507	26.7091	26.2455	24.6824	24.9513	24.8456	9	9	9	82.8	82.8	82.8	14.421	0	37.082	803360000	50	9160700	8150600	9099400	0	0	0	13706000	17186000	10639000	1022600	2066400	1793900	0.00856314	0.00387114	0.0045792	0.00567116	0.00252943	0	0	0	0	0	0.00890861
	2844896235	Ga0395992_01_320167_321549	transcriptional regulator with PAS, ATPase and Fis domain [Carboxydothermus ferrireducens DSM 11255 Genome sequencing]	NaN	24.6327	24.8161	25.2043	NaN	24.9313	24.2997	24.1199	24.3739	NaN	NaN	NaN	2	2	2	2.4	2.4	2.4	52.265	0.0026596	3.105	442290000	37	811270	2760300	2753100	405130	211390	295650	1340600	858970	926230	532710	535910	558590	0.00075835	0.00131101	0.00138547	0.00115161	0.000342603	0.000886395	0.000488117	0.000742335	0.000705616	0.000201662	0.000871362
	2844896238	Ga0395992_01_323900_324928	thiamine-phosphate pyrophosphorylase [Carboxydothermus ferrireducens DSM 11255 Genome sequencing]	24.2744	26.813	24.6198	25.3824	24.0876	27.0562	NaN	NaN	NaN	25.1821	25.2782	25.2287	13	13	13	49.7	49.7	49.7	38.337	0	77.86	430210000	49	641010	13524000	1610100	976710	93390	2310000	0	0	0	989910	1658600	564560	0.000599196	0.00642324	0.000810269	0.0026109	0.00330327	0.00213697	0.000215645	0.00580008	0.00271757	0.00283713	0
	2844896239	Ga0395992_01_324935_326224	phosphomethylpyrimidine synthase [Carboxydothermus ferrireducens DSM 11255 Genome sequencing]	26.0755	28.678	26.6925	27.9386	26.6823	29.1798	24.5652	25.2317	25.5284	28.7525	28.7814	28.8199	20	20	20	57.8	57.8	57.8	47.303	0	323.31	2572500000	165	3347600	50014000	12500000	3620500	1150600	7626800	1659600	1598400	2219300	12362000	15731000	15580000	0.00312923	0.0237542	0.00629052	0.011058	0.0111083	0.00792139	0.00265683	0.0191498	0.00990935	0.00842429	0.00107871
	2844896240	Ga0395992_01_326217_327020	hydroxyethylthiazole kinase [Carboxydothermus ferrireducens DSM 11255 Genome sequencing]	26.2302	28.6802	26.8895	27.2704	26.0864	28.9177	27.1317	27.1984	27.4203	27.9758	27.7791	27.9766	13	13	13	54.7	54.7	54.7	28.79	0	255.19	2572600000	117	3516300	66728000	20657000	3262000	623070	14256000	10879000	13809000	11584000	10497000	10181000	13049000	0.00328693	0.0316925	0.0103955	0.015125	0.0147816	0.00713702	0.00143872	0.0357948	0.0147902	0.0184123	0.00707112
	2844896241	Ga0395992_01_327025_328005	thiamine-monophosphate kinase [Carboxydothermus ferrireducens DSM 11255 Genome sequencing]	NaN	25.7446	24.3736	NaN	NaN	NaN	NaN	NaN	NaN	NaN	NaN	NaN	16	16	16	52.1	52.1	52.1	35.36	0	73.932	376310000	46	623410	9640300	2376300	2202400	80856	41177	647050	271700	360050	391170	552970	456750	0.000582744	0.00457867	0.00119585	0.00211909	0.00215201	0.00481869	0.000186703	0.00010339	0.00170293	0.00269865	0.000420569
	2844896243	Ga0395992_01_328978_330255	tryptophan synthase beta chain [Carboxydothermus ferrireducens DSM 11255 Genome sequencing]	32.7031	32.1516	32.838	30.4257	30.5097	31.0292	31.9451	31.8411	31.3846	30.0579	30.133	30.1689	23	23	23	67.1	67.1	67.1	46.561	0	323.31	51198000000	558	369820000	553210000	777190000	15195000	14887000	23797000	221580000	183550000	160740000	25253000	27496000	30031000	0.345696	0.262748	0.391114	0.333186	0.0650912	0.0332456	0.0343753	0.0597509	0.0424573	0.0149874	0.144022
	2844896245	Ga0395992_01_331752_332279	nitroreductase [Carboxydothermus ferrireducens DSM 11255 Genome sequencing]	26.5757	26.6598	26.6099	NaN	NaN	NaN	27.4822	27.46	27.4088	25.1287	25.3057	25.3307	8	8	8	53.1	53.1	53.1	19.999	0	90.128	1495900000	60	13342000	44643000	33515000	0	0	0	32114000	29781000	33168000	2176800	3296300	7193000	0.0124717	0.0212032	0.0168661	0.016847	0.00436581	0	0	0	0	0	0.0208734
	2844896247	Ga0395992_01_333606_333938	predicted metal-binding protein [Carboxydothermus ferrireducens DSM 11255 Genome sequencing]	27.5484	28.3689	27.734	27.779	27.0859	27.7278	27.798	27.8135	27.4432	26.6819	26.8013	26.7089	8	8	8	81.8	81.8	81.8	11.935	0	172.17	3604300000	124	30402000	114670000	78041000	9656200	4711500	7804800	39700000	19239000	24472000	8205000	9909100	9456500	0.0284188	0.0544627	0.0392735	0.0407183	0.0130819	0.0211271	0.0108792	0.0195967	0.017201	0.00552803	0.0258042
	2844896253	Ga0395992_01_338497_339111	precorrin-2 dehydrogenase/sirohydrochlorin ferrochelatase [Carboxydothermus ferrireducens DSM 11255 Genome sequencing]	26.4216	26.5069	26.3246	NaN	NaN	25.6786	NaN	26.9229	26.8046	NaN	26.5271	NaN	6	6	6	33.8	33.8	33.8	23.156	0	37.739	1242500000	35	4611500	12734000	6238000	718830	480660	1668200	310020	4179200	21972000	139260	777910	616930	0.00431069	0.00604803	0.00313922	0.00449931	0.00146355	0.00157275	0.00110988	0.00418861	0.00229042	0.0016601	0.000201506
	2844896258	Ga0395992_01_341176_343092	cobalamin biosynthesis protein CbiD [Carboxydothermus ferrireducens DSM 11255 Genome sequencing]	NaN	NaN	NaN	NaN	NaN	NaN	NaN	NaN	NaN	23.7873	23.402	23.7888	8	8	8	12.1	12.1	12.1	70.368	0	16.164	521880000	24	3176000	0	131900	30501	0	0	3368100	3246200	3226800	182130	219670	152370	0.00296883	0	6.63776e-05	0.00101173	0.00169522	6.6734e-05	0	0	2.22447e-05	3.85289e-05	0.00218919
	2844896259	Ga0395992_01_343080_343685	precorrin-6y C5,15-methyltransferase (decarboxylating) CbiE subunit [Carboxydothermus ferrireducens DSM 11255 Genome sequencing]	25.2724	26.0547	25.2285	27.5966	26.8089	27.087	25.7153	25.0398	25.096	NaN	NaN	NaN	10	10	10	68.2	68.2	68.2	22.355	0	172.62	551110000	60	2790800	13447000	5962900	5773700	3101800	3279100	4009000	2655800	1746800	486310	648610	326250	0.00260875	0.00638667	0.00300078	0.00399873	0.00207728	0.0126324	0.00716231	0.00823336	0.0093427	0.00289889	0.00260577
	2844896261	Ga0395992_01_344240_344899	precorrin-2/cobalt-factor-2 C20-methyltransferase [Carboxydothermus ferrireducens DSM 11255 Genome sequencing]	25.5913	26.7809	26.129	NaN	NaN	NaN	25.8491	25.8298	25.8366	25.0598	25.0564	24.9032	12	12	12	59.8	59.8	59.8	24.802	0	103.56	810050000	52	1805900	18465000	9639700	42164	0	49588	4836300	3364900	3994900	1121300	1329800	1100800	0.0016881	0.00876997	0.0048511	0.00510306	0.00354765	9.22518e-05	0	0.000124508	7.22534e-05	6.46184e-05	0.00314349
	2844896262	Ga0395992_01_344902_345657	precorrin-4/cobalt-precorrin-4 C11-methyltransferase [Carboxydothermus ferrireducens DSM 11255 Genome sequencing]	26.8206	27.6604	27.0082	NaN	NaN	NaN	26.6835	26.6179	26.5976	25.9645	25.9948	25.9661	12	11	11	64.1	57.4	57.4	27.209	0	104.05	1748300000	90	8916800	43825000	20544000	0	0	143370	8641600	6976000	9069600	1860100	2420600	2050800	0.00833515	0.0208147	0.0103386	0.0131628	0.00670203	0	0	0.000359982	0.000119994	0.000207836	0.00561686
	2844896263	Ga0395992_01_345650_346660	cobalt-precorrin 5A hydrolase [Carboxydothermus ferrireducens DSM 11255 Genome sequencing]	NaN	25.0004	24.5587	25.6667	24.9667	24.9921	NaN	NaN	NaN	NaN	NaN	NaN	10	10	10	32.4	32.4	32.4	36.589	0	17.003	208560000	32	123500	4183400	1852100	924510	354470	268360	125980	0	338970	0	0	0	0.000115444	0.00198691	0.000932054	0.00101147	0.000938258	0.00202276	0.0008185	0.000673814	0.00117169	0.00074059	8.18844e-05
	2844896265	Ga0395992_01_347364_348143	precorrin-6A/cobalt-precorrin-6A reductase [Carboxydothermus ferrireducens DSM 11255 Genome sequencing]	24.5541	26.3431	24.1661	25.2571	NaN	NaN	NaN	NaN	NaN	NaN	NaN	NaN	14	14	14	55.2	55.2	55.2	28.949	0	45.722	305880000	28	703990	10854000	1732800	925490	77940	64356	355730	259580	319480	0	0	0	0.000658068	0.00515512	0.000872017	0.0022284	0.00253687	0.00202491	0.00017997	0.000161589	0.000788821	0.00107052	0.000231217
	2844896266	Ga0395992_01_348128_348490	sirohydrochlorin cobaltochelatase [Carboxydothermus ferrireducens DSM 11255 Genome sequencing]	26.7559	26.5217	26.3128	NaN	NaN	25.5042	25.1364	25.4376	NaN	NaN	NaN	NaN	6	6	6	70	70	70	13.898	0	21.554	679610000	28	35457000	33852000	31212000	1026400	524960	1941900	5975700	7199900	1554100	1690900	2665400	2120600	0.0331441	0.016078	0.0157072	0.0216431	0.00996188	0.00224569	0.00121218	0.00487584	0.0027779	0.00188893	0.00388408
	2844896267	Ga0395992_01_348480_349094	precorrin-8X/cobalt-precorrin-8 methylmutase [Carboxydothermus ferrireducens DSM 11255 Genome sequencing]	26.3907	27.4383	26.951	25.6022	NaN	NaN	26.2934	26.4757	25.8536	25.9615	25.5868	25.8436	11	11	11	67.2	67.2	67.2	21.822	0	120.74	1493800000	65	6878200	50704000	28623000	997170	154970	134130	7939000	8247800	6531000	2024900	1394200	1573000	0.00642953	0.0240819	0.0144043	0.0149719	0.00883988	0.00218174	0.000357838	0.000336781	0.000958785	0.00105916	0.00516018
	2844896268	Ga0395992_01_349096_349602	adenosylcobinamide kinase/adenosylcobinamide-phosphate guanylyltransferase [Carboxydothermus ferrireducens DSM 11255 Genome sequencing]	25.5607	26.3824	26.2461	26.1276	25.5178	25.6738	26.2055	25.7103	25.8565	24.4054	24.3892	24.5373	8	8	8	58.3	58.3	58.3	18.425	0	115.79	866530000	69	3845000	16212000	12785000	2994700	975440	787880	9107700	7203700	6785900	291730	625100	669520	0.00359419	0.00769991	0.00643394	0.00590935	0.00210253	0.00655219	0.00225237	0.00197826	0.00359427	0.00256529	0.00591981
	2844896269	Ga0395992_01_349602_351095	adenosylcobyric acid synthase [Carboxydothermus ferrireducens DSM 11255 Genome sequencing]	27.3763	28.6268	28.1443	27.8668	27.3773	27.2745	27.4616	27.1684	26.9403	26.7874	26.9609	26.8513	27	27	27	70.4	70.4	70.4	55.821	0	293.87	3097800000	215	5775800	37257000	20744000	3555500	1591900	1815100	4327100	3041200	2418400	1543100	2251200	2030800	0.00539904	0.0176953	0.0104392	0.0111778	0.00618129	0.00777918	0.00367583	0.00455746	0.00533749	0.00216002	0.00281252
	2844896271	Ga0395992_01_352053_353390	cobyrinic acid a,c-diamide synthase [Carboxydothermus ferrireducens DSM 11255 Genome sequencing]	24.5546	26.9833	25.4976	27.0154	26.5366	26.9686	24.0955	NaN	24.4026	23.9573	24.4308	NaN	17	17	17	45.6	45.6	45.6	49.34	0	117.06	516760000	81	738460	8221000	2568900	2444200	1424400	1494100	487440	375850	234270	81747	444450	33379	0.000690289	0.00390457	0.00129278	0.00196255	0.00170861	0.00534773	0.00328906	0.00375147	0.00412942	0.00108013	0.000316826
	2844896275	Ga0395992_01_355790_356518	selenophosphate synthetase-related protein [Carboxydothermus ferrireducens DSM 11255 Genome sequencing]	26.3197	28.0976	27.0722	27.2929	27.0904	27.7451	28.286	28.0937	27.3545	25.787	25.9756	25.962	11	11	11	62	62	62	25.791	0	147.71	2640200000	103	6599100	57567000	25201000	4855200	3735600	5269700	30229000	19106000	20109000	929040	1684500	1657700	0.00616863	0.0273415	0.0126822	0.0153974	0.0108445	0.0106228	0.0086258	0.0132315	0.0108267	0.00230959	0.0196482
	2844896276	Ga0395992_01_356529_357287	uroporphyrin-III C-methyltransferase [Carboxydothermus ferrireducens DSM 11255 Genome sequencing]	27.3102	28.4077	27.7693	28.7263	28.3323	27.8213	27.4994	27.559	27.5502	26.5586	26.6108	26.5125	13	12	11	67.9	64.3	57.5	27.053	0	119.19	2985500000	157	4875600	44324000	23287000	9532700	6522000	5309700	14798000	13904000	12773000	2964100	3862300	3465400	0.00455756	0.0210517	0.011719	0.0124428	0.00827087	0.0208569	0.0150598	0.0133319	0.0164162	0.00394158	0.00961839
	2844896278	Ga0395992_01_358081_359097	L-asparaginase II [Carboxydothermus ferrireducens DSM 11255 Genome sequencing]	28.6285	28.5701	28.4729	24.3822	NaN	NaN	28.3046	28.356	28.9943	28.7494	28.4582	28.3061	24	24	24	83.1	83.1	83.1	36.359	0	245.5	4746500000	202	11851000	21490000	23906000	133120	0	0	8204100	9020500	13059000	16324000	22638000	17054000	0.0110779	0.0102067	0.0120305	0.011105	0.000912197	0.000291257	0	0	9.70857e-05	0.000168157	0.00533249
	2844896279	Ga0395992_01_359269_360126	phosphate transport system permease protein [Carboxydothermus ferrireducens DSM 11255 Genome sequencing]	NaN	24.1723	NaN	25.9055	26.0308	25.9924	NaN	NaN	NaN	24.5502	NaN	NaN	4	4	4	13	13	13	30.543	0	8.167	137180000	12	0	5417300	2228800	2692100	3132800	2462100	0	0	0	1332300	680100	704600	0	0.00257295	0.00112162	0.00123153	0.00128999	0.00589012	0.00723389	0.00618198	0.00643533	0.000706801	0
	2844896281	Ga0395992_01_361025_361888	phosphate transport system substrate-binding protein [Carboxydothermus ferrireducens DSM 11255 Genome sequencing]	28.4184	29.1584	28.8772	34.4523	34.8868	34.8024	27.9584	27.8563	28.1321	31.4281	31.3602	31.5388	29	29	29	76.7	76.7	76.7	30.959	0	323.31	34578000000	659	16184000	61562000	40752000	426270000	565660000	459040000	9901400	7614800	13576000	77623000	92156000	97292000	0.0151283	0.0292389	0.0205081	0.0216251	0.00712133	0.932648	1.30616	1.15258	1.13046	0.187734	0.0064357
	2844896282	Ga0395992_01_362125_362793	Mn-containing catalase [Carboxydothermus ferrireducens DSM 11255 Genome sequencing]	26.4947	26.7689	28.1914	NaN	NaN	NaN	NaN	NaN	NaN	NaN	NaN	NaN	8	8	8	41.9	41.9	41.9	24.736	0	68.612	981870000	22	7575000	23559000	65728000	0	0	0	0	0	0	304020	522270	498340	0.00708087	0.0111894	0.0330771	0.0171158	0.0139747	0	0	0	0	0	0
	2844896284	Ga0395992_01_363236_364213	fructose-1,6-bisphosphatase II [Carboxydothermus ferrireducens DSM 11255 Genome sequencing]	30.2828	30.5911	30.4111	31.1076	30.9485	31.11	30.5228	30.4102	30.5192	30.9692	30.7341	30.7771	26	26	26	75.1	75.1	75.1	34.491	0	323.31	20888000000	407	64265000	150120000	106960000	40932000	36255000	35868000	82107000	70410000	68893000	58253000	59511000	53715000	0.0600729	0.0712997	0.0538267	0.0617331	0.008854	0.0895563	0.0837157	0.0900595	0.0877772	0.00352628	0.0533678
	2844896289	Ga0395992_01_366044_367837	aldehyde:ferredoxin oxidoreductase [Carboxydothermus ferrireducens DSM 11255 Genome sequencing]	34.8812	33.9561	34.4212	31.9267	32.1795	32.3207	35.0416	35.021	35.124	34.2558	34.2425	34.2899	46	46	46	76.7	76.7	76.7	64.821	0	323.31	415260000000	1882	1006700000	1056700000	1325500000	36263000	36949000	35296000	1164400000	1079000000	1323800000	337870000	433350000	438910000	0.941032	0.501881	0.667047	0.70332	0.221811	0.0793408	0.0853183	0.0886233	0.0844274	0.00470489	0.756836
	2844896290	Ga0395992_01_367905_369002	tungsten cofactor oxidoreducase radical SAM maturase [Carboxydothermus ferrireducens DSM 11255 Genome sequencing]	26.5486	25.129	25.9893	NaN	NaN	NaN	NaN	NaN	NaN	27.2981	27.2814	27.1278	15	15	15	39.7	39.7	39.7	42.36	0	35.336	698500000	57	4272200	4675800	5091700	0	0	0	0	0	117230	3690600	6799000	7652100	0.00399352	0.00222078	0.00256235	0.00292555	0.000940525	0	0	0	0	0	0
	2844896291	Ga0395992_01_369019_369243	sulfur carrier protein [Carboxydothermus ferrireducens DSM 11255 Genome sequencing]	27.7129	27.1415	27.6091	NaN	25.6858	NaN	28.6395	28.5805	28.0558	27.4578	27.4961	27.3802	4	4	4	75.7	75.7	75.7	8.2465	0	47.672	3255900000	57	55233000	68297000	101090000	0	2159600	0	123670000	103660000	79720000	19790000	25132000	25036000	0.0516301	0.0324377	0.0508727	0.0449802	0.0108687	0	0.00498669	0	0.00166223	0.00287907	0.0803829
	2844896292	Ga0395992_01_369244_370065	molybdopterin/thiamine biosynthesis adenylyltransferase [Carboxydothermus ferrireducens DSM 11255 Genome sequencing]	26.4143	25.7555	26.1208	25.4247	25.4769	25.4273	26.3277	26.3971	26.5082	26.4266	26.4529	26.3581	11	11	11	63	63	63	30.049	0	159.85	1296600000	90	8975500	14219000	11353000	1599500	2194900	1120200	5025200	4080100	6001200	2436600	2393400	2266600	0.00839002	0.00675333	0.0057133	0.00695222	0.0013494	0.00349959	0.0050682	0.00281266	0.00379349	0.00115613	0.00326627
	2844896293	Ga0395992_01_370433_371020	formate dehydrogenase major subunit [Carboxydothermus ferrireducens DSM 11255 Genome sequencing]	NaN	23.6026	24.2569	NaN	NaN	NaN	NaN	NaN	NaN	26.0603	26.0891	25.7065	6	6	6	44.6	44.6	44.6	21.594	0	11.707	173050000	14	517450	2891800	1429400	0	0	0	0	0	403320	3648900	5353700	3443700	0.000483696	0.00137346	0.000719333	0.000858831	0.000460995	0	0	0	0	0	0
	2844896294	Ga0395992_01_371069_373441	formate dehydrogenase major subunit [Carboxydothermus ferrireducens DSM 11255 Genome sequencing]	NaN	NaN	NaN	NaN	NaN	NaN	NaN	NaN	NaN	25.983	26.2292	26.0526	17	17	17	24.7	24.7	24.7	89.89	0	56.381	172230000	35	255280	149080	221900	0	235680	0	0	181810	311260	1003000	838970	547040	0.000238628	7.08057e-05	0.000111669	0.000140368	8.75143e-05	0	0.000544204	0	0.000181401	0.000314197	0
	2844896295	Ga0395992_01_373441_374223	formate dehydrogenase iron-sulfur subunit [Carboxydothermus ferrireducens DSM 11255 Genome sequencing]	NaN	NaN	NaN	NaN	NaN	NaN	NaN	NaN	NaN	22.4926	23.1811	23.2666	7	7	7	40	40	40	29.168	0	20.988	19224000	15	206910	113110	0	0	0	0	0	0	0	89639	545950	326000	0.000193413	5.37217e-05	0	8.23782e-05	9.98401e-05	0	0	0	0	0	0
	2844896298	Ga0395992_01_375752_375925	hypothetical protein [Carboxydothermus ferrireducens DSM 11255 Genome sequencing]	28.8809	28.5228	28.6568	NaN	NaN	NaN	29.55	29.7477	29.3362	27.5547	27.5119	27.7594	6	6	6	78.9	78.9	78.9	6.2504	0	41.166	6575200000	96	162810000	249530000	268910000	0	0	0	284880000	398200000	299060000	18595000	36911000	43381000	0.15219	0.118515	0.135327	0.135344	0.0168376	0	0	0	0	0	0.185166
	2844896299	Ga0395992_01_375939_377168	molybdopterin molybdotransferase [Carboxydothermus ferrireducens DSM 11255 Genome sequencing]	27.681	27.8847	27.7608	27.6717	27.5736	27.6233	28.0934	28.0505	28.0696	27.8214	27.54	27.7737	18	18	18	55.3	55.3	55.3	43.734	0	103.21	3744900000	148	8953800	30544000	29656000	4950500	2706900	2022400	18846000	11382000	11634000	6713700	3059200	5725500	0.00836973	0.0145069	0.0149241	0.0126003	0.00366968	0.0108313	0.00625045	0.00507796	0.00738658	0.0030403	0.0122495
	2844896300	Ga0395992_01_377183_379087	putative molybdopterin biosynthesis protein [Carboxydothermus ferrireducens DSM 11255 Genome sequencing]	29.4474	29.5671	29.5933	28.3625	28.8347	28.1464	29.0308	29.0505	29.2661	30.1955	30.2249	30.1032	38	38	38	60.3	60.3	60.3	69.84	0	323.31	10760000000	381	21352000	53396000	45723000	1729200	2865400	1270000	14838000	12060000	21143000	19243000	25135000	25671000	0.0199592	0.0253605	0.0230097	0.0227765	0.0027082	0.00378337	0.00661644	0.00318879	0.00452953	0.0018316	0.00964439
	2844896301	Ga0395992_01_379092_379871	FdhD protein [Carboxydothermus ferrireducens DSM 11255 Genome sequencing]	25.0293	24.9547	24.9928	NaN	NaN	NaN	NaN	NaN	NaN	NaN	NaN	NaN	9	9	9	35.9	35.9	35.9	29.231	0	37.26	371950000	35	3264700	7795500	7065700	0	0	0	670460	632440	1008700	1226300	0	3592700	0.00305174	0.00370248	0.00355575	0.00343666	0.000341327	0	0	0	0	0	0.000435785
	2844896304	Ga0395992_01_381041_381514	cyclic pyranopterin phosphate synthase [Carboxydothermus ferrireducens DSM 11255 Genome sequencing]	27.8379	27.0849	27.968	29.1137	29.159	28.6539	27.985	27.63	28.0379	27.9112	27.6079	27.4461	8	8	8	55.4	55.4	55.4	17.092	0	100.47	4199100000	154	27427000	15474000	60431000	25179000	25290000	17796000	28039000	24000000	33806000	13366000	14899000	14162000	0.0256379	0.00734939	0.0304114	0.0211329	0.0121731	0.0550898	0.0583967	0.0446832	0.0527232	0.00715647	0.0182248
	2844896305	Ga0395992_01_381517_381954	MOSC domain-containing protein YiiM [Carboxydothermus ferrireducens DSM 11255 Genome sequencing]	29.0378	28.8029	29.0816	NaN	NaN	NaN	28.6519	28.7823	28.632	28.9355	28.9023	28.924	7	7	7	69	69	69	15.847	0	264.18	6701800000	112	85952000	113100000	147820000	1175500	1261000	1504800	54476000	56057000	61783000	37234000	43440000	40377000	0.0803452	0.053717	0.0743892	0.0694838	0.0139754	0.00257191	0.00291175	0.00377834	0.00308733	0.000622086	0.0354083
	2844896306	Ga0395992_01_381947_382438	molybdenum cofactor synthesis domain-containing protein [Carboxydothermus ferrireducens DSM 11255 Genome sequencing]	28.451	28.1699	28.309	28.0527	27.9684	28.0966	29.4601	29.1011	29.2117	28.6042	28.828	28.284	6	6	6	44.8	44.8	44.8	17.569	0	55.461	5975100000	96	17387000	48406000	76444000	9316500	13607000	12245000	64287000	48255000	57449000	27486000	30205000	21223000	0.0162528	0.0229905	0.0384698	0.0259044	0.0113915	0.0203838	0.0314197	0.0307455	0.0275163	0.00618611	0.0417852
	2844896307	Ga0395992_01_382813_383097	chaperonin GroES [Carboxydothermus ferrireducens DSM 11255 Genome sequencing]	32.8375	32.6227	32.8952	33.8946	34.1585	33.905	33.8525	33.8649	33.6284	32.6238	32.484	32.6307	11	11	11	91.5	91.5	91.5	10.463	0	99.207	178610000000	400	1099000000	2216500000	2273500000	751050000	858460000	605090000	2435600000	2252600000	2292100000	401800000	533060000	455700000	1.02731	1.05273	1.14412	1.07472	0.0614309	1.64324	1.98225	1.5193	1.71493	0.23966	1.58309
	2844896308	Ga0395992_01_383124_384746	chaperonin GroEL [Carboxydothermus ferrireducens DSM 11255 Genome sequencing]	34.3572	34.7304	34.5673	34.7557	34.9454	34.9768	33.949	33.9243	34.2778	35.3571	35.3473	35.3242	55	55	55	86.5	86.5	86.5	57.618	0	323.31	404980000000	3617	660720000	1875800000	1541300000	367670000	411740000	371700000	622890000	497350000	775200000	809250000	962190000	982890000	0.61762	0.890913	0.775646	0.761393	0.137203	0.804435	0.950741	0.933286	0.896154	0.0799088	0.404865
	2844896309	Ga0395992_01_384870_385790	cysteine synthase A [Carboxydothermus ferrireducens DSM 11255 Genome sequencing]	34.2061	32.3735	33.8664	32.6387	32.9532	32.833	31.0032	30.9767	31.2582	30.7627	30.5866	30.6363	19	19	19	69	69	69	32.726	0	323.31	87047000000	759	1468200000	937580000	2183300000	155340000	197930000	153370000	165110000	131290000	200930000	56068000	75010000	75991000	1.37243	0.445305	1.09873	0.972153	0.476345	0.339873	0.457036	0.38509	0.394	0.0590878	0.107318
	2844896310	Ga0395992_01_385821_386216	methylated-DNA-[protein]-cysteine S-methyltransferase [Carboxydothermus ferrireducens DSM 11255 Genome sequencing]	28.7814	26.2473	28.07	NaN	25.7534	25.4639	NaN	NaN	NaN	NaN	NaN	NaN	5	5	5	47.3	47.3	47.3	14.204	0	224.27	1235600000	47	97354000	35496000	97517000	727500	3981400	2292000	0	0	0	0	218990	0	0.0910035	0.0168589	0.0490746	0.0523123	0.0371782	0.00159172	0.00919338	0.00575489	0.00551333	0.00380658	0
	2844896311	Ga0395992_01_386681_387091	bacterioferritin-associated ferredoxin [Carboxydothermus ferrireducens DSM 11255 Genome sequencing]	28.1654	27.5622	28.0369	NaN	NaN	24.2166	26.3774	26.3849	26.3812	25.9128	26.2083	26.3633	8	8	8	49.3	49.3	49.3	15.223	0	92.518	2207100000	68	43387000	60033000	69368000	0	66058	182040	6417400	8862200	9270100	2494900	4064900	3350700	0.0405568	0.0285127	0.0349089	0.0346595	0.00602591	0	0.000152533	0.000457077	0.000203203	0.000232713	0.00417118
	2844896328	Ga0395992_01_399895_401292	hypothetical protein [Carboxydothermus ferrireducens DSM 11255 Genome sequencing]	25.0324	26.189	25.8605	25.0748	25.1939	24.8465	25.4642	25.0569	24.4735	24.925	24.9397	24.7479	16	16	16	37	37	37	54.675	0	76.951	683780000	80	1143400	7864400	5592800	478920	496580	98295	1829400	1049100	495270	343130	308640	505660	0.00106881	0.00373521	0.00281453	0.00253952	0.0013543	0.00104784	0.00114664	0.000246805	0.000813764	0.00049348	0.00118907
	2844896332	Ga0395992_01_403398_404198	CRISPR-associated endoribonuclease Cas6 [Carboxydothermus ferrireducens DSM 11255 Genome sequencing]	26.4633	26.0259	26.1762	26.4161	26.4063	26.2262	27.2087	27.1962	26.5593	25.7919	26.0531	25.8408	13	13	13	53	53	53	30.589	0	199.53	1315800000	116	7196500	9694800	13312000	2030600	1330500	748480	16523000	13892000	10857000	1299500	2070800	1392200	0.00672706	0.00460456	0.00669915	0.00601026	0.00121745	0.00444281	0.00307223	0.00187933	0.00313146	0.00128277	0.0107396
	2844896333	Ga0395992_01_404199_405632	hypothetical protein [Carboxydothermus ferrireducens DSM 11255 Genome sequencing]	28.5	27.77	28.0929	28.6512	28.9281	28.6238	29.26	29.0726	28.952	28.7802	28.4809	28.5416	24	24	24	59.3	59.3	59.3	55.522	0	175.06	5393400000	168	15803000	12753000	16437000	4150100	4952400	3224100	21513000	16374000	20700000	8355600	9333800	7588300	0.0147722	0.00605705	0.00827178	0.00970033	0.00452977	0.00908012	0.0114355	0.00809526	0.00953696	0.00171634	0.013983
	2844896334	Ga0395992_01_405665_406708	CRISPR-associated protein Cst2 [Carboxydothermus ferrireducens DSM 11255 Genome sequencing]	30.7553	30.6645	30.8119	30.8173	30.8629	30.7369	30.1558	30.022	30.2277	31.3823	31.4693	31.3668	27	27	27	70.9	70.9	70.9	39.731	0	323.31	22632000000	470	96600000	211600000	219800000	41424000	40386000	35946000	70130000	61029000	72904000	105520000	156060000	131460000	0.0902987	0.1005	0.110612	0.10047	0.0101569	0.0906327	0.0932546	0.0902553	0.0913809	0.0016336	0.045583
	2844896335	Ga0395992_01_406775_407431	CRISPR-associated protein Cas5t [Carboxydothermus ferrireducens DSM 11255 Genome sequencing]	25.1994	24.8221	25.0322	24.8297	25.106	NaN	25.2993	25.538	24.6476	24.747	24.9897	24.8304	8	8	8	59.6	59.6	59.6	24.739	0	97.346	421270000	54	4622100	6876700	4915200	511860	612610	420860	4171900	5139700	2804900	1591500	2608500	3678500	0.00432059	0.0032661	0.00247353	0.00335341	0.000926621	0.00111991	0.00141457	0.00105672	0.00119707	0.000190992	0.00271165
	2844896352	Ga0395992_01_429643_432087	type I restriction enzyme M protein [Carboxydothermus ferrireducens DSM 11255 Genome sequencing]	26.7172	26.657	26.5189	26.6251	26.5365	26.3616	25.915	25.9407	26.0448	25.9182	25.8038	26.2056	27	27	27	35.1	35.1	35.1	94.92	0	125.12	1453100000	156	2998200	7845000	5823500	555570	481540	501430	1180700	1061800	1411500	352280	447100	677850	0.00280262	0.00372599	0.00293063	0.00315308	0.000500267	0.00121555	0.00111192	0.00125902	0.00119549	7.55748e-05	0.00076743
	2844896353	Ga0395992_01_432080_433285	type I restriction enzyme S subunit [Carboxydothermus ferrireducens DSM 11255 Genome sequencing]	NaN	25.2462	25.1018	25.3263	25.5084	NaN	NaN	NaN	24.5632	NaN	NaN	NaN	10	10	10	29.4	29.4	29.4	45.712	0	24.452	544970000	36	148880	10335000	10322000	262370	227910	141300	0	323890	428110	85787	0	0	0.000139168	0.00490862	0.00519446	0.00341408	0.00283976	0.000574047	0.000526263	0.000354784	0.000485031	0.0001153	0
	2844896354	Ga0395992_01_433311_436514	type I restriction enzyme R subunit [Carboxydothermus ferrireducens DSM 11255 Genome sequencing]	24.7426	25.5994	24.9858	25.107	24.794	NaN	NaN	NaN	NaN	NaN	NaN	NaN	26	26	26	32.7	32.7	32.7	123.07	0	86.058	617040000	86	386270	2282000	678530	95736	145300	146550	131120	3522400	113390	0	0	0	0.000361073	0.00108384	0.000341464	0.000595459	0.000423063	0.000209463	0.00033551	0.000367966	0.000304313	8.37299e-05	8.52252e-05
	2844896363	Ga0395992_01_441012_441392	chromosome segregation ATPase [Carboxydothermus ferrireducens DSM 11255 Genome sequencing]	30.5023	30.2304	30.3886	32.3787	31.933	32.0782	31.071	31.0492	30.8592	30.4433	30.3584	30.3711	12	12	2	84.9	84.9	33.3	14.418	0	188.21	26468000000	200	143370000	301930000	172750000	160630000	153860000	53015000	170930000	160740000	166810000	24891000	34593000	32575000	0.134018	0.143402	0.086935	0.121452	0.0302583	0.351447	0.355275	0.133113	0.279945	0.127175	0.111101
	2844896369	Ga0395992_01_444221_445336	methyl-accepting chemotaxis protein [Carboxydothermus ferrireducens DSM 11255 Genome sequencing]	26.3747	26.7783	26.4637	26.7196	26.6143	26.8937	26.0779	25.2039	26.1541	27.6341	27.0091	27.2515	11	11	11	28.6	28.6	28.6	40.468	0	92.759	1167500000	88	5580800	11762000	8437700	2664100	2866400	3403700	3202000	1521400	4006200	6795500	5722200	4638600	0.00521676	0.00558638	0.0042462	0.00501644	0.000692179	0.00582886	0.00661875	0.00854621	0.00699794	0.0013978	0.00208123
	2844896375	Ga0395992_01_451484_452674	flavorubredoxin [Carboxydothermus ferrireducens DSM 11255 Genome sequencing]	31.0264	31.9491	31.5228	32.1415	32.2241	31.9317	31.5011	31.444	31.5995	32.7657	32.7153	32.8179	39	39	39	75.8	75.8	75.8	45.128	0	323.31	54410000000	737	81688000	336970000	220980000	68485000	70864000	58190000	107450000	114780000	149360000	139350000	184840000	169230000	0.0763594	0.160044	0.111206	0.11587	0.0420369	0.14984	0.163631	0.146107	0.153193	0.00923041	0.0698402
	2844896378	Ga0395992_01_453526_453972	ribonuclease HI [Carboxydothermus ferrireducens DSM 11255 Genome sequencing]	24.661	23.874	24.907	NaN	NaN	NaN	26.0282	26.2704	25.3812	NaN	NaN	NaN	8	8	8	46.6	46.6	46.6	16.575	0	20.863	483890000	31	1499000	2422200	4280100	0	0	0	10949000	6753800	5093800	1844300	955880	1313000	0.00140122	0.00115043	0.00215392	0.00156852	0.00052225	0	0	0	0	0	0.00711662
	2844896379	Ga0395992_01_454017_454232	prefoldin subunit 5 [Carboxydothermus ferrireducens DSM 11255 Genome sequencing]	28.3391	28.0984	28.3488	NaN	NaN	NaN	29.4097	29.3482	29.0707	27.3882	27.6676	27.6753	7	7	7	60.6	60.6	60.6	8.3344	0	202.69	5417400000	105	82629000	159700000	152500000	0	0	0	233690000	156830000	194190000	20184000	21806000	20980000	0.077239	0.0758497	0.0767443	0.076611	0.00070418	0	0	0	0	0	0.151894
	2844896380	Ga0395992_01_454332_454706	AhpD family alkylhydroperoxidase [Carboxydothermus ferrireducens DSM 11255 Genome sequencing]	28.906	28.5054	29.1113	27.3604	27.0118	27.2657	29.4258	29.5413	29.421	28.4678	29.1016	29.094	7	7	7	71.8	71.8	71.8	14.26	0	119.26	7688600000	95	80840000	128000000	160410000	3947300	2927700	3115000	111060000	62083000	116100000	32730000	36567000	48878000	0.0755667	0.0607938	0.080725	0.0723618	0.0103449	0.00863641	0.0067603	0.00782132	0.00773934	0.000940738	0.0721867
	2844896382	Ga0395992_01_455931_457223	membrane-bound serine protease (ClpP class) [Carboxydothermus ferrireducens DSM 11255 Genome sequencing]	28.2332	28.2884	28.2333	28.2953	28.1817	28.1901	28.1571	28.1771	28.1088	28.6465	28.8442	28.8217	17	17	17	45.3	45.3	45.3	45.97	0	213.71	4762700000	193	24857000	46006000	44656000	6412600	5314700	5244300	25813000	28269000	25061000	9704500	17085000	16026000	0.0232355	0.0218506	0.0224728	0.0225196	0.000693661	0.0140303	0.0122721	0.0131677	0.0131567	0.000879167	0.0167779
	2844896383	Ga0395992_01_457248_458027	regulator of protease activity HflC (stomatin/prohibitin superfamily) [Carboxydothermus ferrireducens DSM 11255 Genome sequencing]	31.4582	31.5079	31.3558	32.1384	32.1286	32.1931	31.4273	31.3262	31.4718	32.5105	32.501	32.511	17	17	17	70.3	70.3	70.3	28.898	0	323.31	48921000000	725	198280000	445660000	357020000	84822000	74750000	85165000	182900000	127380000	202860000	269010000	289230000	287950000	0.185346	0.211667	0.179667	0.192227	0.0170734	0.185584	0.172604	0.213837	0.190675	0.0210828	0.118881
	2844896384	Ga0395992_01_458265_459947	indolepyruvate ferredoxin oxidoreductase alpha subunit [Carboxydothermus ferrireducens DSM 11255 Genome sequencing]	29.0724	28.7684	28.7924	27.6461	26.4275	27.1301	25.5775	24.4517	NaN	NaN	NaN	NaN	24	24	24	57.9	57.9	57.9	61.612	0	319.65	2674900000	109	21051000	34979000	26789000	2969200	1154800	1386700	821990	481060	578180	0	0	0	0.0196778	0.0166133	0.0134813	0.0165908	0.0030983	0.0064964	0.00266653	0.00348181	0.00421491	0.00201744	0.000534276
	2844896385	Ga0395992_01_459944_460495	indolepyruvate ferredoxin oxidoreductase beta subunit [Carboxydothermus ferrireducens DSM 11255 Genome sequencing]	29.0835	28.4312	28.549	28.7535	27.7413	28.6109	26.9942	26.9164	23.9274	25.1424	25.156	25.7244	9	9	9	53	53	53	20.001	0	47.509	2933800000	80	52062000	76790000	73155000	14697000	4157600	9950200	11178000	19982000	1206100	692640	925460	1908800	0.0486659	0.0364715	0.0368146	0.0406507	0.00694352	0.032156	0.00960024	0.0249835	0.0222466	0.0115243	0.00726547
	2844896386	Ga0395992_01_460526_461746	phenylacetate-CoA ligase [Carboxydothermus ferrireducens DSM 11255 Genome sequencing]	31.6894	31.6704	31.4932	31.0053	30.6686	31.1	30.6668	30.5847	29.4966	28.844	28.5438	28.8705	29	29	29	61.8	61.8	61.8	45.881	0	323.31	23757000000	342	189090000	405830000	330940000	39766000	27894000	38661000	87714000	74570000	30687000	7234500	6867600	10630000	0.176755	0.192749	0.166543	0.178683	0.0132092	0.0870051	0.0644095	0.0970723	0.082829	0.0167271	0.0570123
	2844896388	Ga0395992_01_462338_462697	ArsR family transcriptional regulator [Carboxydothermus ferrireducens DSM 11255 Genome sequencing]	NaN	NaN	NaN	NaN	NaN	NaN	25.1278	NaN	25.1372	24.6097	24.8364	24.5249	3	3	3	35.3	35.3	35.3	13.538	0	27.738	349860000	23	0	0	2771700	294200	123630	172410	4404800	1608000	4634900	3335000	3816100	4007200	0	0	0.00139483	0.000464945	0.000805308	0.000643688	0.000285472	0.000432897	0.000454019	0.00018004	0.00286303
	2844896391	Ga0395992_01_465461_465892	putative redox protein [Carboxydothermus ferrireducens DSM 11255 Genome sequencing]	29.0322	28.4765	28.9615	NaN	NaN	NaN	30.6482	30.6171	30.3358	28.3745	28.4137	28.4744	5	5	5	55.2	55.2	55.2	16.193	0	178.66	10785000000	102	88126000	179980000	222230000	0	0	476840	279810000	278130000	251200000	26396000	35875000	34420000	0.0823774	0.0854817	0.111835	0.0932315	0.016186	0	0	0.00119728	0.000399093	0.000691249	0.181871
	2844896393	Ga0395992_01_466820_467887	hypothetical protein [Carboxydothermus ferrireducens DSM 11255 Genome sequencing]	28.7097	28.1702	28.4689	27.8956	28.1168	27.4011	27.2416	27.1269	26.7879	27.7445	27.6397	27.4828	17	17	17	45.4	45.4	45.4	39.481	0	157.07	3963100000	149	22125000	35818000	35733000	4652800	4562300	1490600	6855300	4035800	3769000	4509000	5722800	3464600	0.0206818	0.0170118	0.0179823	0.0185586	0.00190164	0.01018	0.0105347	0.00374269	0.00815247	0.0038231	0.0044558
	2844896394	Ga0395992_01_467928_468128	sec-independent protein translocase protein TatA [Carboxydothermus ferrireducens DSM 11255 Genome sequencing]	25.8817	NaN	NaN	26.7728	26.8184	25.9235	26.7776	26.7338	26.4571	26.1753	25.7685	26.1377	2	2	2	18.2	18.2	18.2	7.3245	0	68.925	964140000	26	28995000	0	28304000	18533000	17104000	9108000	54537000	49761000	55579000	15621000	16043000	19508000	0.0271036	0	0.0142437	0.0137825	0.0135577	0.0405489	0.0394945	0.0228689	0.0343041	0.00991719	0.0354479
	2844896395	Ga0395992_01_468129_468722	molybdopterin-guanine dinucleotide biosynthesis protein A [Carboxydothermus ferrireducens DSM 11255 Genome sequencing]	26.1761	25.6274	25.8686	NaN	NaN	NaN	27.5085	27.7329	27.162	26.4988	26.4907	26.0811	11	11	11	57.4	57.4	57.4	22.357	0	119.58	1422500000	81	6907300	6199200	10162000	0	0	0	17331000	21585000	13946000	2894500	3443500	2900100	0.00645673	0.00294432	0.00511394	0.00483833	0.00177235	0	0	0	0	0	0.0112648
	2844896396	Ga0395992_01_468727_469986	molybdopterin molybdotransferase [Carboxydothermus ferrireducens DSM 11255 Genome sequencing]	28.0346	28.1653	28.0414	26.4914	26.4872	26.1173	28.1345	27.8806	28.3054	28.0754	28.4552	28.4458	26	26	26	80	80	80	45.413	0	276.32	3979500000	217	11322000	22335000	18420000	1024800	806690	788580	10611000	7434100	14530000	5339300	9711700	11996000	0.0105835	0.010608	0.00926971	0.0101537	0.000765685	0.00224219	0.00186271	0.00198001	0.0020283	0.000194292	0.00689693
	2844896397	Ga0395992_01_469952_470443	molybdopterin-guanine dinucleotide biosynthesis protein B [Carboxydothermus ferrireducens DSM 11255 Genome sequencing]	26.973	26.4198	26.6937	24.7991	NaN	25.2609	27.2576	26.5671	27.3164	26.409	26.5779	26.5155	6	6	6	35.6	35.6	35.6	18.38	0	45.976	1637400000	78	14654000	34276000	33399000	723580	600590	707580	27426000	12309000	33247000	6519100	9239200	8891900	0.0136981	0.0162794	0.0168078	0.0155951	0.00166395	0.00158314	0.00138681	0.00177663	0.0015822	0.000194913	0.0178263
	2844896402	Ga0395992_01_474249_477458	anaerobic selenocysteine-containing dehydrogenase [Carboxydothermus ferrireducens DSM 11255 Genome sequencing]	NaN	NaN	NaN	27.2143	26.9232	26.6913	24.2279	NaN	NaN	24.9255	NaN	25.2736	28	28	28	33.6	33.6	33.6	118.32	0	91.044	494540000	83	127130	111670	132890	896860	589300	456890	277920	182790	140360	216830	171010	334820	0.000118837	5.30378e-05	6.68758e-05	7.95836e-05	3.46916e-05	0.00196227	0.00136074	0.00114719	0.00149006	0.000422648	0.000180642
	2844896405	Ga0395992_01_479139_479327	sec-independent protein translocase protein TatA [Carboxydothermus ferrireducens DSM 11255 Genome sequencing]	26.9857	NaN	25.7982	NaN	NaN	NaN	NaN	25.2256	26.2186	26.4899	26.1184	25.9582	2	2	2	35.5	35.5	35.5	6.891	0	110.18	1029300000	31	34176000	0	34992000	5394500	4411200	2450200	0	5184500	21136000	13778000	16601000	16101000	0.0319467	0	0.0176094	0.0165187	0.0160012	0.0118028	0.0101858	0.00615211	0.00938023	0.0029102	0
	2844896408	Ga0395992_01_481338_482087	HlyD family secretion protein [Carboxydothermus ferrireducens DSM 11255 Genome sequencing]	29.6001	29.1205	29.3117	30.3625	30.2807	30.3226	28.5781	28.3803	28.4096	28.73	28.599	28.5395	16	16	16	70.7	70.7	70.7	27.439	0	124.2	7821500000	188	61818000	71902000	85976000	29484000	24558000	25323000	23374000	17287000	22070000	10756000	8567000	7524600	0.0577855	0.0341499	0.0432667	0.0450674	0.0119202	0.0645089	0.0567064	0.0635825	0.0615993	0.00426256	0.0151926
	2844896410	Ga0395992_01_482835_483608	Mrp family chromosome partitioning ATPase [Carboxydothermus ferrireducens DSM 11255 Genome sequencing]	27.3574	27.1613	27.451	26.1754	26.0368	25.645	27.0242	26.9578	27.179	26.1033	26.1833	26.2343	14	14	14	60.7	60.7	60.7	27.9	0	75.941	1797800000	118	14131000	18347000	34283000	1113300	836200	671640	12423000	7856400	10593000	1668600	3353500	3392500	0.0132092	0.00871393	0.0172526	0.0130586	0.00427134	0.00243582	0.00193085	0.00168639	0.00201769	0.000382185	0.00807469
	2844896412	Ga0395992_01_484394_485929	YjjI family glycine radical enzyme [Carboxydothermus ferrireducens DSM 11255 Genome sequencing]	29.1432	29.1143	29.095	28.327	28.4534	28.5213	28.5673	28.449	28.6972	28.4997	28.8085	28.6949	27	27	27	66.1	66.1	66.1	57.708	0	323.31	6625000000	289	26703000	42168000	40070000	3264900	4031300	4120100	10159000	9364500	16061000	5537300	9267200	7146500	0.0249611	0.0200277	0.0201649	0.0217179	0.00280954	0.00714337	0.0093086	0.010345	0.00893232	0.00163364	0.00660314
	2844896413	Ga0395992_01_485910_486755	pyruvate formate lyase activating enzyme [Carboxydothermus ferrireducens DSM 11255 Genome sequencing]	24.2726	24.1005	23.9912	NaN	NaN	NaN	NaN	NaN	NaN	NaN	NaN	NaN	4	4	4	16	16	16	31.554	0	7.9108	95398000	12	1687400	2580600	2132500	151620	0	262010	0	0	0	0	0	0	0.00157733	0.00122566	0.00107316	0.00129205	0.000258557	0.000331734	0	0.00065787	0.000329868	0.000328939	0
	2844896415	Ga0395992_01_486990_487850	hypothetical protein [Carboxydothermus ferrireducens DSM 11255 Genome sequencing]	31.396	29.6051	30.8203	28.6515	28.8894	28.6946	34.2163	31.6966	31.3895	32.5457	32.4145	32.5631	19	19	13	50.7	50.7	45.5	31.685	0	323.31	60727000000	347	262750000	133910000	328780000	9844100	10867000	8114500	2400400000	354000000	333170000	305390000	331660000	357030000	0.24561	0.0636007	0.165456	0.158222	0.0912202	0.0215382	0.0250928	0.0203744	0.0223351	0.00245809	1.56021
	2844896416	Ga0395992_01_488138_490144	diguanylate cyclase (GGDEF)-like protein/PAS domain S-box-containing protein [Carboxydothermus ferrireducens DSM 11255 Genome sequencing]	24.4147	24.4735	24.2463	NaN	NaN	NaN	NaN	NaN	NaN	24.5263	24.7137	24.6021	15	15	15	22.5	22.5	22.5	76.663	0	29.558	247930000	52	273370	2210500	1024000	273770	0	0	310580	0	0	318040	467380	400240	0.000255538	0.00104988	0.000515319	0.000606912	0.000405014	0.000598989	0	0	0.000199663	0.000345826	0.00020187
	2844896418	Ga0395992_01_490690_492246	methyl-accepting chemotaxis protein [Carboxydothermus ferrireducens DSM 11255 Genome sequencing]	28.1251	28.6099	28.4949	30.1932	30.1873	30.2324	29.8368	29.8787	29.5158	27.9257	27.7504	27.7892	17	15	15	42.7	40.5	40.5	56.477	0	194.06	8171800000	240	7530400	26797000	23337000	18164000	15939000	17961000	62777000	60476000	37244000	5425200	6173300	5900200	0.00703918	0.0127273	0.0117441	0.0105035	0.00304022	0.0397415	0.0368044	0.0450975	0.0405478	0.00420493	0.0408037
	2844896422	Ga0395992_01_493770_493958	4-oxalocrotonate tautomerase [Carboxydothermus ferrireducens DSM 11255 Genome sequencing]	28.5939	28.7762	29.5025	27.7152	28.4296	28.6628	31.4719	31.6119	31.361	27.483	27.578	27.7724	7	7	7	100	100	100	6.5876	0	323.31	20224000000	198	104680000	224210000	348590000	16914000	25133000	20769000	891150000	898300000	751360000	21663000	27862000	29488000	0.0978516	0.106489	0.175425	0.126588	0.0425136	0.0370066	0.0580341	0.052148	0.0490629	0.0108479	0.579229
	2844896423	Ga0395992_01_494225_495202	biotin synthase [Carboxydothermus ferrireducens DSM 11255 Genome sequencing]	23.6735	23.5771	23.7613	NaN	NaN	NaN	NaN	NaN	NaN	NaN	NaN	NaN	4	4	4	24.9	24.9	24.9	36.171	0	12.291	72829000	6	989030	2177700	2211200	0	0	0	0	0	0	224330	0	0	0.000924514	0.0010343	0.00111277	0.00102386	9.45599e-05	0	0	0	0	0	0
	2844896424	Ga0395992_01_495325_496251	alpha-beta hydrolase superfamily lysophospholipase [Carboxydothermus ferrireducens DSM 11255 Genome sequencing]	24.8841	25.494	25.0748	24.8126	25.692	25.4748	24.8473	NaN	25.0906	25.3612	25.406	25.7476	10	10	10	36.4	36.4	36.4	35.43	0	96.678	620770000	79	2339200	9894300	7204000	318150	635360	523840	1210700	381520	1948200	1889800	1275700	1979700	0.00218661	0.00469931	0.00362535	0.00350376	0.00126075	0.000696089	0.0014671	0.00131529	0.00115949	0.000408434	0.00078693
	2844896426	Ga0395992_01_496619_497296	DNA-binding Lrp family transcriptional regulator [Carboxydothermus ferrireducens DSM 11255 Genome sequencing]	NaN	NaN	NaN	NaN	NaN	NaN	NaN	NaN	NaN	23.9	23.9795	23.978	5	5	5	21.3	21.3	21.3	25.666	0	8.0661	69067000	12	0	581860	0	433500	477530	257940	213100	0	0	447110	651790	641970	0	0.000276355	0	9.21184e-05	0.000159554	0.000948467	0.00110266	0.000647651	0.000899591	0.000231407	0.000138511
	2844896428	Ga0395992_01_498606_499961	MoaA/NifB/PqqE/SkfB family radical SAM enzyme [Carboxydothermus ferrireducens DSM 11255 Genome sequencing]	27.9267	28.2892	27.6883	26.4187	26.4454	26.6948	27.2086	26.7894	28.0789	NaN	NaN	NaN	23	23	23	59.9	59.9	59.9	51.626	0	211.3	3970900000	146	8799500	26176000	15154000	889750	822550	858020	4613200	2828400	11782000	0	0	0	0.0082255	0.0124323	0.00762612	0.00942798	0.00261904	0.00194671	0.00189933	0.00215437	0.00200014	0.000135651	0.00299848
	2844896429	Ga0395992_01_500220_500525	polyhydroxyalkanoate synthesis regulator phasin [Carboxydothermus ferrireducens DSM 11255 Genome sequencing]	29.079	NaN	29.0659	NaN	26.6403	NaN	29.7497	29.5674	30.3286	NaN	NaN	NaN	7	7	7	59.4	59.4	59.4	12.06	0	39.32	9568100000	63	170500000	220010000	257980000	0	7752400	7119500	190880000	228150000	238080000	69439000	64314000	70565000	0.159378	0.104494	0.129826	0.131233	0.0274691	0	0.0179009	0.0178761	0.0119257	0.0103279	0.124068
	2844896432	Ga0395992_01_501158_501778	hypothetical protein [Carboxydothermus ferrireducens DSM 11255 Genome sequencing]	25.0858	24.7754	25.2455	NaN	NaN	NaN	26.3952	26.2915	25.2522	24.3513	25.1377	NaN	7	7	7	35.9	35.9	35.9	24.519	0	37.502	512150000	36	2910000	4361000	7259500	0	0	0	10891000	12033000	4623400	391850	625360	0	0.00272018	0.00207126	0.00365328	0.00281491	0.000795253	0	0	0	0	0	0.00707892
	2844896433	Ga0395992_01_501797_502768	ABC-2 type transport system ATP-binding protein [Carboxydothermus ferrireducens DSM 11255 Genome sequencing]	26.9309	26.8646	26.7676	27.2094	27.1722	27.2444	26.6622	26.8577	26.7416	26.7714	27.1295	26.7879	11	11	11	35.9	35.9	35.9	36.885	0	48.075	2130400000	111	6534400	21419000	16211000	2084000	1163000	792330	2969700	3597400	11162000	1169100	4687700	1149200	0.00610815	0.010173	0.00815805	0.00814639	0.00203244	0.00455964	0.00268546	0.00198943	0.00307818	0.00132935	0.00193024
	2844896435	Ga0395992_01_503582_503950	methyl-accepting chemotaxis protein [Carboxydothermus ferrireducens DSM 11255 Genome sequencing]	25.9966	25.9219	25.5377	28.0274	27.5013	27.951	26.7643	26.988	NaN	25.5289	NaN	NaN	7	7	7	63.9	63.9	63.9	14.115	0	170.49	1120100000	51	6305400	10498000	7190900	13191000	6861800	11881000	9129100	15611000	3223000	1799200	1032700	786550	0.00589409	0.00498604	0.00361876	0.00483296	0.00114536	0.028861	0.0158445	0.0298315	0.0248456	0.00781035	0.00593372
	2844896436	Ga0395992_01_504020_504970	hypothetical protein [Carboxydothermus ferrireducens DSM 11255 Genome sequencing]	24.5166	24.5096	24.7012	25.4738	NaN	25.0435	NaN	NaN	24.5375	NaN	NaN	NaN	5	5	5	19	19	19	36.181	0	14.228	294160000	21	5663900	1986100	2783500	589740	384660	532870	213540	0	1075300	873780	225540	908020	0.00529444	0.000943301	0.00140077	0.00254617	0.00239103	0.00129031	0.000888211	0.00133796	0.00117216	0.000247059	0.000138797
	2844896437	Ga0395992_01_504987_506021	threonine aldolase [Carboxydothermus ferrireducens DSM 11255 Genome sequencing]	27.0426	27.5507	27.4701	25.8247	NaN	24.776	26.7411	26.8118	27.0469	27.6932	27.6378	27.8593	19	19	19	59.6	59.6	59.6	37.879	0	236.09	2230800000	132	5664700	12068000	17839000	258190	181680	192190	4843700	3516500	4214200	5888200	7448500	5022600	0.00529518	0.00573171	0.00897733	0.00666807	0.00201175	0.000564901	0.000419514	0.000482562	0.000488992	7.29066e-05	0.0031483
	2844896438	Ga0395992_01_506018_507697	HD-GYP domain-containing protein (c-di-GMP phosphodiesterase class II) [Carboxydothermus ferrireducens DSM 11255 Genome sequencing]	26.9942	27.3403	27.321	26.7439	27.086	26.5953	26.7594	26.497	26.8692	27.0505	27.354	27.3452	23	23	23	53.3	53.3	53.3	64.905	0	180.12	2098400000	175	5261500	13334000	12377000	993290	1150000	965720	3077100	2677700	3718700	2368400	3552600	2970300	0.00491829	0.006333	0.00622862	0.00582664	0.000788383	0.00217325	0.00265544	0.00242479	0.00241783	0.000241174	0.00200005
	2844896439	Ga0395992_01_507774_508691	thioredoxin reductase (NADPH) [Carboxydothermus ferrireducens DSM 11255 Genome sequencing]	30.9004	31.042	31.0178	28.9492	28.8204	29.1036	30.7667	30.5903	31.2651	30.9397	30.8241	30.9663	16	16	16	75.1	75.1	75.1	32.681	0	323.31	30986000000	421	152270000	304220000	283900000	6896700	6085000	8268000	142310000	92463000	196200000	82062000	83229000	105600000	0.142337	0.14449	0.14287	0.143232	0.00112097	0.0150895	0.0140508	0.0207598	0.0166333	0.00361114	0.0924985
	2844896440	Ga0395992_01_508694_509077	secondary thiamine-phosphate synthase enzyme [Carboxydothermus ferrireducens DSM 11255 Genome sequencing]	25.9961	25.8619	25.757	25.5508	25.5664	25.8595	26.8733	26.9734	26.7307	26.6209	26.7806	26.6174	7	7	7	75.6	75.6	75.6	14.285	0	65.723	1277400000	73	9121900	20991000	15393000	2104400	1444300	1586900	19050000	24605000	15776000	6487100	10388000	8963500	0.00852687	0.0099697	0.0077464	0.00874765	0.00112798	0.00460428	0.00333501	0.00398448	0.00397459	0.000634692	0.0123821
	2844896446	Ga0395992_01_513561_514682	succinyl-CoA synthetase beta subunit [Carboxydothermus ferrireducens DSM 11255 Genome sequencing]	27.3716	27.1882	27.5328	NaN	NaN	NaN	NaN	NaN	NaN	NaN	NaN	NaN	20	20	20	52.8	52.8	52.8	40.672	0	141.73	1002200000	52	6926800	13434000	17249000	0	0	0	0	0	0	1594300	1231400	1323900	0.00647496	0.00638049	0.00868041	0.00717862	0.00130145	0	0	0	0	0	0
	2844896447	Ga0395992_01_514682_515551	succinyl-CoA synthetase alpha subunit [Carboxydothermus ferrireducens DSM 11255 Genome sequencing]	26.2881	26.3852	26.2568	NaN	NaN	NaN	NaN	NaN	NaN	NaN	25.6544	NaN	9	9	9	40.5	40.5	40.5	30.088	0	53.729	497750000	23	5912600	11419000	10757000	0	0	0	0	0	0	138840	779420	272690	0.00552691	0.00542347	0.00541337	0.00545458	6.28431e-05	0	0	0	0	0	0
	2844896448	Ga0395992_01_515565_517151	methylmalonyl-CoA mutase N-terminal domain/subunit [Carboxydothermus ferrireducens DSM 11255 Genome sequencing]	26.1272	25.8229	26.2501	NaN	NaN	NaN	NaN	NaN	NaN	NaN	NaN	NaN	16	15	15	41.3	39	39	59.172	0	53.053	402030000	33	3752300	5835900	7391300	0	0	0	0	0	535420	0	0	0	0.00350753	0.00277177	0.00371961	0.00333297	0.000497448	0	0	0	0	0	0
	2844896451	Ga0395992_01_517962_519503	acetyl-CoA carboxylase carboxyltransferase component [Carboxydothermus ferrireducens DSM 11255 Genome sequencing]	26.8411	27	27.1675	NaN	NaN	NaN	NaN	NaN	NaN	NaN	NaN	NaN	16	16	16	33.7	33.7	33.7	56.401	0	54.947	736920000	46	4849900	11531000	16552000	0	0	0	0	0	0	148740	221710	192900	0.00453354	0.00547666	0.00832965	0.00611328	0.00197651	0	0	0	0	0	0
	2844896454	Ga0395992_01_521573_522253	L-ascorbate metabolism protein UlaG (beta-lactamase superfamily) [Carboxydothermus ferrireducens DSM 11255 Genome sequencing]	31.1902	30.3734	30.9026	28.7375	28.2791	28.575	31.0544	31.1577	30.8567	29.2052	29.3597	29.3037	14	14	14	95.6	95.6	95.6	24.579	0	323.31	24383000000	407	223460000	298670000	387760000	11641000	6436100	7009800	235290000	161350000	195480000	41519000	57402000	42934000	0.208883	0.141854	0.195137	0.181958	0.0354049	0.0254697	0.0148615	0.0176006	0.0193106	0.00550694	0.152934
	2844896455	Ga0395992_01_522301_522942	phosphatidylserine decarboxylase [Carboxydothermus ferrireducens DSM 11255 Genome sequencing]	NaN	NaN	NaN	NaN	NaN	NaN	NaN	NaN	NaN	24.8791	24.862	24.9433	7	7	7	38	38	38	24.085	0	29.03	203250000	17	1807100	2171600	2868400	0	0	0	1975200	1800500	1453100	1056400	2236700	1321100	0.00168922	0.0010314	0.0014435	0.00138804	0.000332396	0	0	0	0	0	0.00128384
	2844896459	Ga0395992_01_526335_527486	alcohol dehydrogenase [Carboxydothermus ferrireducens DSM 11255 Genome sequencing]	32.102	31.5976	31.9949	29.9453	30.136	30.239	33.3708	33.2784	33.7653	34.7919	34.6142	34.428	24	24	24	60.6	60.6	60.6	41.603	0	323.31	164090000000	923	247450000	396650000	380040000	12665000	12269000	13343000	693980000	530170000	1002500000	976990000	1234600000	1148100000	0.231309	0.188389	0.191252	0.20365	0.0239958	0.0277101	0.0283301	0.0335024	0.0298475	0.00318034	0.451072
	2844896460	Ga0395992_01_527745_528311	heterodisulfide reductase subunit C [Carboxydothermus ferrireducens DSM 11255 Genome sequencing]	29.773	29.7256	29.3361	30.7668	30.6984	30.4638	29.8772	29.8077	29.6263	30.4104	30.4703	30.4008	16	16	16	69.1	69.1	69.1	21.284	0	89.733	16380000000	227	56528000	141380000	94640000	42123000	37000000	28427000	85278000	82819000	72555000	44062000	46228000	56753000	0.0528406	0.0671486	0.0476268	0.055872	0.0101078	0.0921621	0.085436	0.0713762	0.0829914	0.0106064	0.0554289
	2844896461	Ga0395992_01_528311_529174	heterodisulfide reductase subunit B [Carboxydothermus ferrireducens DSM 11255 Genome sequencing]	29.5736	29.5205	29.3248	28.0955	28.7188	28.4931	29.5813	29.711	29.3748	28.8717	28.8603	28.7647	13	13	13	66.6	66.6	66.6	31.594	0	323.31	10498000000	211	56778000	130820000	92189000	5661100	7919500	6079200	65593000	56567000	52755000	43145000	44931000	42270000	0.0530743	0.0621331	0.0463933	0.0538669	0.00789977	0.0123861	0.0182868	0.015264	0.0153123	0.00295064	0.0426341
	2844896462	Ga0395992_01_529171_529755	heterodisulfide reductase subunit A [Carboxydothermus ferrireducens DSM 11255 Genome sequencing]	29.6269	29.8082	29.2683	29.5577	29.7225	29.4	28.9451	28.9748	28.8824	31.1203	30.767	30.7083	10	10	10	67.5	67.5	67.5	21.232	0	185.89	14308000000	159	117640000	340830000	200800000	21587000	15190000	18307000	25866000	31595000	45700000	90500000	90040000	86769000	0.109966	0.161878	0.101051	0.124298	0.0328486	0.0472308	0.0350749	0.0459663	0.0427573	0.00668313	0.0168124
	2844896463	Ga0395992_01_529771_531153	heterodisulfide reductase subunit A [Carboxydothermus ferrireducens DSM 11255 Genome sequencing]	30.5094	30.6454	30.2577	31.0848	31.3122	30.9629	30.3095	30.2589	30.2426	30.8478	30.6423	30.858	32	32	32	81.1	81.1	81.1	49.751	0	323.31	23437000000	631	52028000	137670000	86347000	29112000	28451000	23102000	40724000	39141000	27169000	40020000	49892000	67846000	0.0486342	0.0653865	0.0434534	0.0524914	0.011464	0.063695	0.0656957	0.0580059	0.0624655	0.00398962	0.0264697
	2844896464	Ga0395992_01_531144_531353	coenzyme F420-reducing hydrogenase delta subunit [Carboxydothermus ferrireducens DSM 11255 Genome sequencing]	28.6758	28.5359	28.1068	30.0077	29.6364	29.7513	NaN	NaN	NaN	29.9779	29.9225	30.0565	3	3	3	36.2	36.2	36.2	7.6678	0	14.766	8045000000	63	96282000	228450000	158830000	56710000	50395000	45823000	48106000	47204000	50113000	78813000	105770000	110730000	0.0900014	0.108503	0.0799299	0.0928113	0.0144921	0.124077	0.116366	0.115055	0.1185	0.00487484	0.0312679
	2844896465	Ga0395992_01_531414_531575	coenzyme F420-reducing hydrogenase delta subunit [Carboxydothermus ferrireducens DSM 11255 Genome sequencing]	27.6134	NaN	NaN	28.3728	28.2806	28.354	NaN	NaN	NaN	29.0421	28.8778	28.7408	4	4	4	52.8	52.8	52.8	6.1811	0	16.062	2551200000	33	84241000	24057000	15117000	45133000	3904100	4226000	9434900	8036300	10122000	156750000	187240000	205780000	0.0787459	0.0114259	0.0076075	0.0325931	0.040015	0.0987478	0.00901488	0.0106109	0.0394578	0.0513528	0.00613249
	2844896466	Ga0395992_01_531569_532522	ferredoxin [Carboxydothermus ferrireducens DSM 11255 Genome sequencing]	31.0883	31.2253	31.0538	31.4086	31.4924	31.2627	30.5733	30.5142	30.4647	31.1978	31.2434	31.1468	23	23	23	70.7	70.7	70.7	35.908	0	323.31	31756000000	546	137450000	256180000	229800000	49523000	51132000	38901000	80665000	69074000	64118000	63384000	86874000	79596000	0.128484	0.121673	0.115645	0.121934	0.00642351	0.108353	0.118068	0.0976749	0.108032	0.0102003	0.0524306
	2844896467	Ga0395992_01_532547_533575	formate hydrogenlyase subunit 6/NADH:ubiquinone oxidoreductase subunit I [Carboxydothermus ferrireducens DSM 11255 Genome sequencing]	30.6	31.0423	30.6144	31.3178	31.491	31.3818	30.2766	30.3271	30.249	30.9734	31.0348	31.0207	21	21	21	65.8	65.8	65.8	39.041	0	323.31	27233000000	417	89123000	267080000	147880000	45757000	47527000	40047000	51876000	45315000	60256000	55634000	57341000	53813000	0.0833094	0.12685	0.0744194	0.0948596	0.0280588	0.100113	0.109744	0.100552	0.10347	0.0054379	0.0337183
	2844896468	Ga0395992_01_533575_534417	NAD(P)H-flavin reductase [Carboxydothermus ferrireducens DSM 11255 Genome sequencing]	30.3333	30.5976	30.1783	30.8605	30.995	30.824	30.4745	30.5518	30.2942	30.8772	31.0011	30.9151	19	19	19	84.6	84.6	84.6	31.121	0	323.31	22913000000	502	72535000	182710000	108970000	45348000	46053000	36438000	89991000	65214000	81569000	43655000	72282000	69534000	0.0678035	0.0867783	0.0548382	0.0698067	0.016064	0.0992182	0.10634	0.0914907	0.0990163	0.00742679	0.0584923
	2844896471	Ga0395992_01_536182_536778	TatD family-associated radical SAM protein [Carboxydothermus ferrireducens DSM 11255 Genome sequencing]	NaN	25.7771	NaN	NaN	NaN	NaN	26.5322	26.906	26.9376	26.7274	26.6561	26.4557	11	11	11	58.6	58.6	58.6	22.806	0	34.43	744280000	42	423420	2581000	1588600	0	0	0	8202200	5082600	15548000	1542300	9987200	10092000	0.0003958	0.00122585	0.000799449	0.000807033	0.000415077	0	0	0	0	0	0.00533126
	2844896472	Ga0395992_01_536860_537126	DNA-binding FrmR family transcriptional regulator [Carboxydothermus ferrireducens DSM 11255 Genome sequencing]	24.7419	24.6683	24.7833	25.4568	25.696	25.3449	24.5785	24.4243	24.5199	NaN	NaN	NaN	5	5	5	61.4	61.4	61.4	10.033	0	12.982	276790000	33	5725000	16709000	13766000	5875600	3605200	2428600	5286500	4693000	6254500	0	0	0	0.00535155	0.00793596	0.00692762	0.00673838	0.00130256	0.0128554	0.0083247	0.00609787	0.00909265	0.00344359	0.00343611
	2844896473	Ga0395992_01_537140_537391	copper chaperone CopZ [Carboxydothermus ferrireducens DSM 11255 Genome sequencing]	30.9366	31.1178	30.9255	27.7744	NaN	28.1019	31.2423	29.3231	31.4379	28.6111	28.5584	28.5272	5	5	5	86.7	86.7	86.7	8.8362	0	212.53	22651000000	159	510900000	949240000	855680000	13542000	792660	18743000	489350000	268350000	464670000	39968000	49410000	45973000	0.477573	0.450843	0.430614	0.45301	0.0235547	0.0296289	0.00183032	0.047061	0.0261734	0.0228125	0.318067
	2844896474	Ga0395992_01_537441_539987	Cu+-exporting ATPase [Carboxydothermus ferrireducens DSM 11255 Genome sequencing]	28.6146	28.9829	28.7448	28.4608	28.6178	28.6009	27.5704	26.1758	27.5001	28.6013	28.6926	28.7132	28	28	28	43.9	43.9	43.9	91.901	0	323.31	4487800000	278	11967000	39241000	25215000	3452700	3264700	2920200	2376800	1554100	3067000	5870000	8169900	8231300	0.0111864	0.0186376	0.0126892	0.0141711	0.00394042	0.00755426	0.00753846	0.00733221	0.00747498	0.000123891	0.00154487
	2844896476	Ga0395992_01_540233_541648	flagellar hook assembly protein FlgD [Carboxydothermus ferrireducens DSM 11255 Genome sequencing]	25.3863	25.6153	26.3277	26.4869	26.4019	26.628	26.504	25.2842	25.7751	26.6749	26.7119	26.1365	14	14	14	42.9	42.9	42.9	51.539	0	118.02	1177400000	100	1692000	3696900	4726500	970290	1040400	1106100	3592900	617870	1490000	2359000	2577700	1956300	0.00158163	0.00175585	0.00237857	0.00190535	0.000418978	0.00212292	0.00240237	0.00277726	0.00243418	0.000328326	0.00233531
	2844896477	Ga0395992_01_541817_542716	hypothetical protein [Carboxydothermus ferrireducens DSM 11255 Genome sequencing]	25.3449	26.0783	25.7406	25.9987	25.3814	26.0631	25.3291	25.1198	NaN	25.3669	25.5073	25.4355	12	12	12	49.8	49.8	49.8	34.574	0	78.038	747920000	81	2352000	11791000	7836700	1201100	685070	1296800	1830600	1766500	452870	1128900	1278400	1010300	0.00219858	0.00560015	0.00394375	0.00391416	0.00170098	0.00262792	0.00158188	0.00325608	0.00248863	0.000845747	0.00118985
	2844896478	Ga0395992_01_542733_544583	hypothetical protein [Carboxydothermus ferrireducens DSM 11255 Genome sequencing]	26.9356	27.4113	27.1213	27.267	27.6228	27.3271	26.2949	26.1876	26.391	27.9409	28.2449	27.926	27	27	27	55.7	55.7	55.7	69.253	0	229.46	2133500000	168	3512500	14433000	8494400	1755500	2314600	1210000	2230300	1967400	2040500	3932200	4892900	4861400	0.00328338	0.00685497	0.00427473	0.00480436	0.00184376	0.00384091	0.0053446	0.00303814	0.00407455	0.00117085	0.00144965
	2844896479	Ga0395992_01_544589_545587	DNA repair exonuclease SbcCD nuclease subunit [Carboxydothermus ferrireducens DSM 11255 Genome sequencing]	26.3046	26.4898	26.2983	26.8496	26.892	26.8536	NaN	23.9521	NaN	26.54	26.5478	26.2927	12	12	12	46.4	46.4	46.4	37.567	0	43.578	1077400000	74	5456000	12957000	11185000	1519300	1943700	1886400	294290	389530	171510	2669300	3988800	2633000	0.0051001	0.00615394	0.00562876	0.0056276	0.000526923	0.00332412	0.00448816	0.00473648	0.00418292	0.000754037	0.000191282
	2844896480	Ga0395992_01_545574_547007	exonuclease SbcC [Carboxydothermus ferrireducens DSM 11255 Genome sequencing]	24.7423	25.1911	25.337	25.3604	25.1719	25.0657	25.8483	NaN	24.3092	26.0383	26.0361	25.9327	24	24	24	50.7	50.7	50.7	55.86	0	98.519	541820000	78	1124000	4916700	3435300	408140	448020	284180	504790	0	371930	1413600	1825800	1494600	0.00105068	0.00233519	0.00172879	0.00170489	0.00064259	0.000892981	0.00103451	0.000713536	0.000880344	0.000160862	0.000328103
	2844896481	Ga0395992_01_547012_547275	chromosome segregation ATPase [Carboxydothermus ferrireducens DSM 11255 Genome sequencing]	27.5906	27.3063	27.4945	29.3825	29.6449	29.5139	28.1004	27.9286	27.7434	27.4173	28.0126	27.8326	9	9	9	78.2	78.2	78.2	10.392	0	129.68	3613500000	143	35412000	59030000	52227000	39456000	42760000	35970000	61113000	46677000	37465000	8711900	17779000	14415000	0.033102	0.0280364	0.0262828	0.0291404	0.00354114	0.0863269	0.0987363	0.0903156	0.0917929	0.00633525	0.0397222
	2844896482	Ga0395992_01_547272_547925	DNA repair ATPase RecN [Carboxydothermus ferrireducens DSM 11255 Genome sequencing]	24.9784	25.0003	24.9098	25.7863	25.963	25.6716	24.5627	24.2447	24.5647	25.176	25.7747	24.9594	9	9	9	50.2	50.2	50.2	24.716	0	85.751	517990000	75	3141800	9554500	6273700	1920200	2028400	1753100	2280400	1141900	2120900	845010	1895000	1089100	0.00293686	0.00453792	0.00315719	0.00354399	0.000867792	0.00420126	0.00468374	0.00440179	0.00442893	0.000242383	0.00148221
	2844896484	Ga0395992_01_548994_549356	6-pyruvoyltetrahydropterin/6-carboxytetrahydropterin synthase [Carboxydothermus ferrireducens DSM 11255 Genome sequencing]	25.7712	25.5696	25.8059	26.0017	25.6829	25.9869	25.7185	25.5244	25.4679	25.0078	NaN	25.0479	4	4	4	40.8	40.8	40.8	13.675	0	78.765	688250000	39	14393000	21807000	22066000	5382700	4817800	1922900	4754500	4450000	10565000	2180600	681980	2346300	0.0134541	0.0103573	0.0111045	0.0116386	0.00161604	0.011777	0.0111247	0.00482813	0.00924326	0.0038375	0.00309033
	2844896485	Ga0395992_01_549361_550008	7-cyano-7-deazaguanine synthase [Carboxydothermus ferrireducens DSM 11255 Genome sequencing]	26.2128	26.4259	26.4516	26.1059	25.6606	26.1878	25.11	NaN	25.7393	25.0326	25.2993	24.9781	7	7	7	57.2	57.2	57.2	23.813	0	142.94	770130000	77	6177100	18080000	11231000	2881500	1851600	3822300	2906900	0	3927800	2414100	3239300	2735900	0.00577416	0.00858712	0.00565191	0.00667106	0.00166048	0.00630451	0.0042755	0.00959725	0.00672575	0.00268577	0.00188942
	2844896486	Ga0395992_01_550005_550565	hypothetical protein [Carboxydothermus ferrireducens DSM 11255 Genome sequencing]	27.2676	27.2077	27.3412	28.3438	28.6561	28.4807	27.1434	27.0161	27.346	28.0483	27.9366	27.9527	12	12	12	81.7	81.7	81.7	21.098	0	132.9	2696200000	145	9926700	38612000	34210000	10465000	11607000	8981500	12603000	11429000	14314000	13274000	13757000	16937000	0.00927917	0.0183388	0.0172159	0.0149446	0.00493845	0.0228967	0.0268015	0.0225513	0.0240832	0.00236049	0.00819169
	2844896488	Ga0395992_01_551328_551906	GTP cyclohydrolase I [Carboxydothermus ferrireducens DSM 11255 Genome sequencing]	28.8518	28.7626	28.8177	28.293	28.9022	NaN	27.6757	27.7538	27.9071	29.1549	29.4072	29.4036	12	12	12	66.7	66.7	66.7	21.599	0	246.17	5457200000	138	46787000	60326000	66766000	5871900	9673200	1378300	15485000	18814000	20953000	41029000	51809000	48141000	0.043735	0.0286519	0.0335994	0.0353288	0.00768883	0.0128473	0.0223362	0.00346072	0.0128814	0.00943779	0.0100649
	2844896489	Ga0395992_01_551936_552112	uncharacterized FlaG/YvyC family protein [Carboxydothermus ferrireducens DSM 11255 Genome sequencing]	27.2319	26.5512	27.1703	NaN	NaN	NaN	27.803	27.3754	27.6318	26.5554	26.3989	26.4627	5	5	5	60.3	60.3	60.3	6.887	0	20.805	1672900000	47	21455000	63674000	32699000	0	0	0	83623000	34469000	64791000	16105000	18121000	20635000	0.0200555	0.030242	0.0164555	0.022251	0.0071507	0	0	0	0	0	0.0543532
	2844896490	Ga0395992_01_552122_552916	5'-nucleotidase [Carboxydothermus ferrireducens DSM 11255 Genome sequencing]	27.7378	27.522	27.8557	28.4578	28.6901	28.7872	28.0222	27.9009	27.8119	28.1693	27.9593	27.76	16	16	16	50.4	50.4	50.4	29.072	0	168.28	2798600000	176	8544500	28817000	21479000	15059000	15157000	14546000	11114000	14428000	12527000	10999000	7614900	12246000	0.00798713	0.0136867	0.0108091	0.0108276	0.00284981	0.032948	0.0349987	0.0365229	0.0348232	0.00179392	0.00722387
	2844896495	Ga0395992_01_559863_561881	elongation factor G [Carboxydothermus ferrireducens DSM 11255 Genome sequencing]	32.9856	32.6765	32.7289	32.1837	31.8957	32.076	31.583	31.6032	31.6121	32.0766	32.0418	32.0744	44	44	44	66.5	66.5	66.5	75.458	0	323.31	83173000000	1076	246850000	410120000	389870000	37836000	26920000	29149000	80094000	74233000	89197000	72698000	93773000	83181000	0.230748	0.194787	0.196199	0.207244	0.0203666	0.0827824	0.0621605	0.073189	0.0727106	0.0103193	0.0520594
	2844896498	Ga0395992_01_563412_564215	chemotaxis protein MotA [Carboxydothermus ferrireducens DSM 11255 Genome sequencing]	NaN	25.1605	NaN	NaN	NaN	NaN	NaN	NaN	NaN	25.0522	25.0931	25.3762	9	9	9	34.1	34.1	34.1	29.041	0	79.913	322230000	36	337220	10603000	598410	0	108620	91514	0	0	370890	1853700	2620800	912790	0.000315223	0.00503591	0.000301145	0.00188409	0.00272956	0	0.000250812	0.000229779	0.000160197	0.000139133	0
	2844896499	Ga0395992_01_564196_564996	chemotaxis protein MotB [Carboxydothermus ferrireducens DSM 11255 Genome sequencing]	24.8996	NaN	25.1355	25.023	25.0095	25.0839	25.3642	25.1124	24.9038	25.767	25.8551	26.1663	11	11	11	42.9	42.9	42.9	29.426	0	58.512	518050000	69	1776500	902730	2208600	706420	400980	653380	2445500	2925300	1878600	1918500	2996700	3173000	0.00166062	0.000428753	0.00111146	0.00106694	0.000617137	0.0015456	0.000925895	0.00164054	0.00137068	0.000388108	0.00158952
	2844896500	Ga0395992_01_564950_566578	methyl-accepting chemotaxis protein [Carboxydothermus ferrireducens DSM 11255 Genome sequencing]	30.1192	30.4735	30.1532	30.7664	30.8845	30.9144	30.3372	30.2462	30.4462	31.1062	30.9334	30.913	22	22	22	52.2	52.2	52.2	59.571	0	323.31	20795000000	482	50983000	112560000	78749000	30632000	36198000	31032000	60769000	57545000	75040000	52588000	59589000	58145000	0.0476573	0.0534605	0.0396298	0.0469159	0.00694512	0.0670206	0.0835841	0.077917	0.0761739	0.00841821	0.0394986
	2844896501	Ga0395992_01_566605_567075	purine-binding chemotaxis protein CheW [Carboxydothermus ferrireducens DSM 11255 Genome sequencing]	28.8563	28.5901	28.7063	29.3374	29.2891	29.7043	30.1366	30.0518	30.2392	28.4987	28.6268	28.5513	8	8	8	50.6	50.6	50.6	17.636	0	86.897	8993200000	172	45527000	92575000	81562000	38646000	36758000	33284000	171810000	98774000	189190000	20995000	29783000	27690000	0.0425572	0.0439686	0.0410454	0.0425237	0.0014619	0.0845547	0.0848772	0.0835714	0.0843344	0.000680188	0.111673
	2844896502	Ga0395992_01_567090_569189	two-component system chemotaxis sensor kinase CheA [Carboxydothermus ferrireducens DSM 11255 Genome sequencing]	30.2827	30.5466	30.2442	30.7843	30.8841	30.4913	30.6987	30.632	30.8842	31.4857	31.4507	31.4871	54	54	54	82	82	82	78	0	323.31	27158000000	779	31139000	83252000	54934000	11748000	11567000	7897400	38829000	34641000	51550000	33411000	38956000	41729000	0.0291078	0.0395406	0.0276451	0.0320978	0.00648702	0.0257038	0.0267091	0.0198293	0.0240807	0.00371604	0.025238
	2844896503	Ga0395992_01_569176_570198	two-component system chemotaxis response regulator CheB [Carboxydothermus ferrireducens DSM 11255 Genome sequencing]	25.7399	26.0711	26.0942	NaN	NaN	NaN	26.5391	26.5128	26.4499	25.2281	25.533	25.4883	14	14	14	65	65	65	36.504	0	100.88	1088900000	85	8311600	8307200	18060000	0	0	0	6062500	4555000	5712800	427160	582320	550620	0.00776942	0.00394551	0.00908854	0.00693449	0.00267124	0	0	0	0	0	0.0039405
	2844896504	Ga0395992_01_570257_570526	negative regulator of flagellin synthesis FlgM [Carboxydothermus ferrireducens DSM 11255 Genome sequencing]	NaN	NaN	NaN	NaN	NaN	NaN	25.884	26.25	NaN	NaN	NaN	24.4916	4	4	4	50.6	50.6	50.6	10.132	0	11.339	444420000	23	2442800	5360800	4762700	600980	0	0	14005000	10379000	3791900	749630	957300	1747700	0.00228345	0.00254612	0.00239679	0.00240879	0.000131743	0.0013149	0	0	0.0004383	0.000759158	0.00910296
	2844896509	Ga0395992_01_573558_574013	flagellar assembly factor FliW [Carboxydothermus ferrireducens DSM 11255 Genome sequencing]	NaN	NaN	NaN	NaN	NaN	NaN	23.6979	NaN	NaN	23.2245	23.3983	23.3529	4	4	4	29.8	29.8	29.8	17.311	0	21.956	127850000	24	0	2596500	1951000	0	0	0	2508100	0	3144900	516920	1376200	720460	0	0.00123321	0.000981824	0.000738345	0.000651662	0	0	0	0	0	0.00163021
	2844896511	Ga0395992_01_574228_575292	glucose-1-phosphate thymidylyltransferase [Carboxydothermus ferrireducens DSM 11255 Genome sequencing]	26.4756	26.7884	26.7408	27.654	27.8196	27.7832	26.56	26.4718	26.7075	26.3918	26.5807	26.5945	17	17	17	50	50	50	39.249	0	99.665	1754700000	115	4864600	15474000	13234000	3211700	2954700	2941800	4415500	2859600	4322000	2096500	2614800	1563700	0.00454728	0.00734939	0.0066599	0.00618552	0.00146005	0.00702697	0.00682264	0.00738644	0.00707868	0.000285436	0.00286998
	2844896512	Ga0395992_01_575292_575768	dTDP-4-dehydrorhamnose 3,5-epimerase [Carboxydothermus ferrireducens DSM 11255 Genome sequencing]	25.0373	25.1407	25.4408	NaN	25.1176	25.1759	24.8153	24.6727	24.9172	NaN	NaN	NaN	10	10	10	69	69	69	18.17	0	36.077	485510000	45	2624900	10763000	11774000	379980	1218300	860520	881050	1636300	4043800	402070	501400	356270	0.00245367	0.0051119	0.00592517	0.00449691	0.00181562	0.000831369	0.00281315	0.00216064	0.00193506	0.00100997	0.000572664
	2844896513	Ga0395992_01_575806_576657	dTDP-4-dehydrorhamnose reductase [Carboxydothermus ferrireducens DSM 11255 Genome sequencing]	NaN	NaN	NaN	24.6659	24.6972	24.8778	NaN	NaN	NaN	NaN	NaN	NaN	5	5	5	22.6	22.6	22.6	32.666	0	10.428	42643000	15	0	344800	375650	210990	454020	637920	0	0	0	0	0	0	0	0.000163763	0.000189043	0.000117602	0.000102628	0.000461631	0.00104837	0.00160173	0.00103724	0.000570129	0
	2844896514	Ga0395992_01_576704_577657	dTDP-glucose 4,6-dehydratase [Carboxydothermus ferrireducens DSM 11255 Genome sequencing]	26.1543	26.6875	26.5674	25.5185	25.5241	NaN	25.5295	25.3117	25.6346	25.586	26.0669	NaN	16	16	16	67.2	67.2	67.2	36.332	0	81.504	1080300000	86	2843200	12972000	9619400	447650	450570	58984	1551100	1239800	2556500	1039400	3678600	217500	0.00265773	0.00616107	0.00484088	0.00455323	0.00176929	0.000979426	0.0010404	0.0001481	0.000722643	0.000498502	0.00100818
	2844896515	Ga0395992_01_577785_580271	hypothetical protein [Carboxydothermus ferrireducens DSM 11255 Genome sequencing]	25.6632	26.2959	26.1831	26.627	26.6367	26.5454	24.6476	24.5108	25.1632	25.5283	25.5087	25.4716	29	29	29	42.6	42.6	42.6	96.06	0	167.29	849580000	120	1108600	5006600	3059200	677940	551610	474980	329760	269840	426880	599900	424950	489850	0.00103628	0.00237789	0.00153952	0.00165123	0.000677744	0.00148328	0.00127371	0.00119261	0.00131653	0.000149995	0.000214337
	2844896516	Ga0395992_01_580391_581218	flagellin [Carboxydothermus ferrireducens DSM 11255 Genome sequencing]	31.8713	33.3741	33.4671	33.9671	33.8094	34.3532	32.8518	32.8159	32.2268	29.6492	29.787	29.82	12	12	12	66.2	66.2	66.2	29.153	0	323.31	88923000000	493	313520000	1863400000	1657800000	552740000	456760000	662390000	623660000	605650000	443740000	33541000	41771000	33750000	0.293069	0.885024	0.834274	0.670789	0.328098	1.20936	1.0547	1.66317	1.30907	0.316255	0.405366
	2844896517	Ga0395992_01_581294_583291	glycosyltransferase involved in cell wall biosynthesis [Carboxydothermus ferrireducens DSM 11255 Genome sequencing]	24.8412	26.4628	25.8505	25.1015	25.3344	24.8388	NaN	24.4011	NaN	NaN	NaN	NaN	18	18	18	30.7	30.7	30.7	78.053	0	78.224	527270000	54	321660	6495200	3837100	317320	713760	57560	46913	194180	55476	88699	74337	18150	0.000300678	0.0030849	0.00193099	0.00177219	0.00139889	0.000694273	0.00164813	0.000144525	0.000828976	0.000760799	3.04925e-05
	2844896519	Ga0395992_01_583703_585127	flagellar hook-associated protein 2 [Carboxydothermus ferrireducens DSM 11255 Genome sequencing]	24.0247	24.0747	25.1199	NaN	NaN	NaN	24.6395	24.5839	23.6525	NaN	NaN	NaN	10	10	10	26.4	26.4	26.4	50.612	0	51.491	241180000	39	295500	1939400	2791600	0	0	51829	1427900	1011800	296060	0	0	0	0.000276224	0.00092112	0.00140485	0.000867398	0.000566227	0	0	0.000130135	4.33784e-05	7.51336e-05	0.000928105
	2844896520	Ga0395992_01_585142_585519	flagellar protein FliS [Carboxydothermus ferrireducens DSM 11255 Genome sequencing]	23.5614	NaN	NaN	NaN	24.7493	NaN	NaN	NaN	NaN	NaN	NaN	NaN	5	5	5	31.2	31.2	31.2	14.742	0	9.1113	144340000	23	2808100	3677100	3921900	405370	843500	467920	764710	520560	0	342670	0	250630	0.00262492	0.00174644	0.00197366	0.00211501	0.000455979	0.00088692	0.00194771	0.00117488	0.0013365	0.000548553	0.000497045
	2844896527	Ga0395992_01_587711_589297	flagellar M-ring protein FliF [Carboxydothermus ferrireducens DSM 11255 Genome sequencing]	27.8402	28.2147	27.9823	28.8104	28.7619	28.6532	28.0111	28.0989	28.0937	28.8877	28.905	28.8799	26	26	26	50.8	50.8	50.8	57.697	0	323.31	4597400000	227	6884600	23697000	16073000	4952200	4598100	4172800	8247100	8176500	9642700	6136400	9790600	10407000	0.00643551	0.0112549	0.0080886	0.00859301	0.00244898	0.0108351	0.0106174	0.0104773	0.0106433	0.00018027	0.00536044
	2844896528	Ga0395992_01_589319_590335	flagellar motor switch protein FliG [Carboxydothermus ferrireducens DSM 11255 Genome sequencing]	27.3965	27.9224	27.6737	28.0015	27.8046	28.1056	27.3866	27.4521	27.5566	27.6455	27.5628	27.7257	20	20	20	60.4	60.4	60.4	38.553	0	295.4	3600200000	204	10371000	34042000	19695000	3357500	2489700	3775000	10297000	5486800	16299000	5690200	8680300	6944000	0.00969449	0.0161683	0.00991134	0.0119247	0.00367665	0.00734597	0.00574892	0.00947849	0.00752446	0.00187118	0.00669283
	2844896535	Ga0395992_01_595757_596542	flagellar hook protein FlgE [Carboxydothermus ferrireducens DSM 11255 Genome sequencing]	NaN	25.2836	25.5548	25.2844	25.387	25.8209	24.8543	NaN	NaN	NaN	NaN	NaN	6	6	6	26.4	26.4	26.4	28.611	0	112.53	306380000	26	449580	11375000	7670500	907910	1230100	1154400	1474000	0	926680	0	0	0	0.000420253	0.00540257	0.00386011	0.00322765	0.00255066	0.00198644	0.0028404	0.00289854	0.00257513	0.000510643	0.000958069
	2844896536	Ga0395992_01_596551_597033	flagellar FliL protein [Carboxydothermus ferrireducens DSM 11255 Genome sequencing]	29.4912	29.109	29.2362	30.6711	30.2448	30.2114	29.0966	29.0181	29.3055	NaN	NaN	28.1572	7	7	7	33.1	33.1	33.1	17.357	0	36.561	13556000000	112	163130000	270610000	251850000	7304400	7531200	4703600	85898000	81708000	105370000	70121000	103520000	103920000	0.152489	0.128527	0.126741	0.135919	0.0143777	0.0159815	0.0173902	0.0118101	0.0150606	0.00290179	0.0558319
	2844896539	Ga0395992_01_597748_598512	flagellar biosynthetic protein FliP [Carboxydothermus ferrireducens DSM 11255 Genome sequencing]	NaN	24.1189	NaN	NaN	NaN	NaN	NaN	NaN	NaN	24.4316	24.7524	24.5243	6	6	6	31.1	31.1	31.1	27.901	0	27.013	154660000	33	1805000	4010900	744030	678670	627670	316250	219540	349280	393610	1400500	2529200	1550200	0.00168726	0.00190498	0.000374427	0.00132222	0.000828002	0.00148488	0.00144934	0.000794059	0.00124276	0.000388993	0.000142696
	2844896543	Ga0395992_01_600648_602699	flagellar biosynthesis protein FlhA [Carboxydothermus ferrireducens DSM 11255 Genome sequencing]	NaN	24.8179	NaN	24.9418	24.7705	25.0895	NaN	NaN	NaN	NaN	NaN	NaN	16	16	16	23.7	23.7	23.7	75.761	0	65.906	324780000	43	744860	4650400	819030	396730	242620	280080	506790	0	0	1488300	629820	374880	0.000696272	0.00220871	0.00041217	0.00110572	0.000965726	0.000868017	0.000560229	0.000703241	0.000710496	0.000154022	0.000329403
	2844896544	Ga0395992_01_602702_603754	flagellar biosynthesis protein FlhF [Carboxydothermus ferrireducens DSM 11255 Genome sequencing]	28.3718	28.874	28.3745	28.9048	28.801	28.9158	28.7962	28.7983	28.635	28.1982	28.1206	28.2102	22	22	22	69.4	69.4	69.4	39.392	0	229.11	6731600000	236	20909000	65013000	38785000	7968200	4774800	5375800	24010000	20914000	19596000	9066000	10885000	12481000	0.0195451	0.030878	0.0195182	0.0233138	0.00655083	0.0174338	0.0110254	0.0134979	0.0139857	0.00323195	0.015606
	2844896546	Ga0395992_01_604632_605279	c-di-GMP-binding flagellar brake protein YcgR [Carboxydothermus ferrireducens DSM 11255 Genome sequencing]	25.4384	25.8545	25.604	NaN	NaN	NaN	25.2133	NaN	25.5756	24.5391	24.9574	24.8964	9	9	9	55.8	55.8	55.8	25.314	0	55.152	508870000	63	3433500	8755500	3237800	0	0	0	3136300	1097400	2859300	1190700	2087300	1388100	0.00320953	0.00415844	0.0016294	0.00299912	0.00127758	0	0	0	0	0	0.00203853
	2844896547	Ga0395992_01_605269_606033	RNA polymerase sigma factor for flagellar operon FliA [Carboxydothermus ferrireducens DSM 11255 Genome sequencing]	25.2947	26.3869	25.425	NaN	NaN	NaN	25.9718	25.3944	26.0017	NaN	NaN	NaN	14	14	14	54.3	54.3	54.3	28.812	0	103.69	877380000	49	3108300	20600000	8121600	0	0	0	1680100	1774000	2708800	0	0	0	0.00290554	0.00978399	0.00408713	0.00559222	0.00367794	0	0	0	0	0	0.00109203
	2844896549	Ga0395992_01_606782_607261	chemotaxis protein CheD [Carboxydothermus ferrireducens DSM 11255 Genome sequencing]	NaN	25.7492	25.8832	NaN	NaN	NaN	26.8168	27.0637	26.3849	26.1487	25.5985	25.8448	8	8	8	67.3	67.3	67.3	16.936	0	82.807	975200000	47	1000800	7612700	2766800	0	407170	544850	8572300	14645000	6498200	1117400	1880800	2111400	0.000935517	0.00361566	0.00139237	0.00198118	0.00143381	0	0.000940189	0.00136804	0.00076941	0.000699827	0.00557182
	2844896550	Ga0395992_01_607258_608025	chemotaxis protein methyltransferase CheR [Carboxydothermus ferrireducens DSM 11255 Genome sequencing]	24.2633	24.0448	23.8488	NaN	NaN	NaN	NaN	NaN	24.1271	NaN	NaN	NaN	7	7	7	22.4	22.4	22.4	30.004	0	11.978	204350000	25	2180900	2892500	1135800	0	0	0	1915500	325880	1865600	317310	150460	0	0.00203864	0.0013738	0.000571582	0.00132801	0.000734599	0	0	0	0	0	0.00124503
	2844896551	Ga0395992_01_608048_608653	chemotaxis protein CheC [Carboxydothermus ferrireducens DSM 11255 Genome sequencing]	25.94	26.7862	26.7619	24.5167	25.2989	26.1891	27.5475	25.2475	28.0916	24.8812	25.033	25.0373	7	7	7	43.8	43.8	43.8	21.475	0	144.92	1519700000	112	4942200	32572000	29583000	764950	897590	1791200	22664000	7246200	39677000	2403900	3206900	2732900	0.00461981	0.0154701	0.0148874	0.0116591	0.00610316	0.00167366	0.00207261	0.00449745	0.0027479	0.00152823	0.0147311
	2844896552	Ga0395992_01_608684_609049	two-component system chemotaxis response regulator CheY [Carboxydothermus ferrireducens DSM 11255 Genome sequencing]	29.491	29.4643	29.3879	NaN	NaN	NaN	31.1761	30.9626	30.882	28.6222	28.3677	28.5231	6	6	6	83.5	83.5	83.5	13.592	0	323.31	16551000000	210	160320000	335340000	297050000	0	0	779490	555850000	462970000	462930000	41243000	31887000	52833000	0.149862	0.15927	0.149488	0.152873	0.00554291	0	0	0.00195719	0.000652396	0.00112998	0.361291
	2844896557	Ga0395992_01_611263_612774	hypothetical protein [Carboxydothermus ferrireducens DSM 11255 Genome sequencing]	28.9799	28.5764	28.7763	28.4727	28.41	28.1431	28.5468	28.6454	28.4608	28.6077	28.5153	28.5527	28	28	28	64.8	64.8	64.8	56.22	0	323.31	6614200000	266	23707000	42196000	36788000	3767000	2759800	2015200	15494000	13671000	12507000	4805600	7586400	8976600	0.0221606	0.020041	0.0185132	0.0202383	0.00183164	0.00824192	0.0063726	0.00505988	0.00655814	0.00159911	0.0100708
	2844896558	Ga0395992_01_612793_613455	hypothetical protein [Carboxydothermus ferrireducens DSM 11255 Genome sequencing]	28.1028	28.1946	27.9869	NaN	NaN	NaN	27.7613	27.6811	27.6893	27.1956	27.0628	27.1326	18	18	18	75.9	75.9	75.9	25.586	0	201.82	3337000000	153	23593000	29126000	22917000	0	0	0	14018000	7170400	11825000	3313700	4060900	4168800	0.022054	0.0138334	0.0115328	0.0158067	0.00553122	0	0	0	0	0	0.00911141
	2844896559	Ga0395992_01_613487_615346	methyl-accepting chemotaxis protein [Carboxydothermus ferrireducens DSM 11255 Genome sequencing]	30.8094	31.0885	30.8839	32.0602	32.2179	32.1681	31.1467	31.1197	31.1052	32.211	32.2686	32.2087	28	28	26	50.4	50.4	48.6	67.373	0	323.31	39425000000	580	48242000	174470000	111570000	52032000	59842000	43753000	91652000	63597000	85975000	82610000	113270000	105040000	0.0450951	0.0828647	0.0561467	0.0613688	0.0194188	0.113842	0.13818	0.109858	0.120627	0.0153317	0.0595719
	2844896564	Ga0395992_01_617560_618645	fructose 1,6-bisphosphate aldolase/phosphatase [Carboxydothermus ferrireducens DSM 11255 Genome sequencing]	29.5379	29.4367	29.5443	29.4096	29.2905	29.4264	28.562	28.6238	28.1211	29.013	28.8072	29.0725	25	25	25	82.5	82.5	82.5	39.816	0	323.31	8868100000	355	44622000	91605000	76409000	8617200	6717100	7381400	18054000	13842000	9407600	11182000	10943000	12614000	0.0417113	0.0435079	0.0384522	0.0412238	0.00256287	0.0188538	0.0155103	0.0185337	0.0176326	0.0018449	0.0117347
	2844896566	Ga0395992_01_619080_620228	glycosyltransferase involved in cell wall biosynthesis [Carboxydothermus ferrireducens DSM 11255 Genome sequencing]	24.8881	25.3614	25.1681	24.383	24.7394	24.0805	NaN	NaN	NaN	24.7871	24.8781	24.5799	15	15	15	48.7	48.7	48.7	42.924	0	74.894	367320000	60	1682500	5584000	3324500	179120	277030	123010	0	0	82723	710180	1261600	499590	0.00157275	0.00265213	0.00167303	0.00196597	0.000596344	0.000391902	0.000639685	0.000308861	0.000446816	0.000172113	0
	2844896567	Ga0395992_01_620197_620913	2-phosphosulfolactate phosphatase [Carboxydothermus ferrireducens DSM 11255 Genome sequencing]	27.6942	27.578	27.7434	28.9762	29.1699	29.4794	27.1665	27.1468	27.519	28.3371	28.2345	28.3223	12	12	12	53.4	53.4	53.4	25.816	0	123.7	3339300000	194	15313000	30988000	33592000	12191000	12444000	13851000	9979300	6942000	13735000	11801000	10027000	13229000	0.0143141	0.0147178	0.0169049	0.0153123	0.00139394	0.026673	0.0287342	0.0347779	0.0300617	0.00421236	0.00648634
	2844896569	Ga0395992_01_622106_622255	hypothetical protein [Carboxydothermus ferrireducens DSM 11255 Genome sequencing]	25.7133	25.1845	26.2175	NaN	NaN	NaN	NaN	NaN	NaN	24.6027	NaN	NaN	4	4	4	75.5	75.5	75.5	5.4831	0	63.173	354250000	28	18151000	28007000	58079000	0	0	0	0	0	0	2346300	1832800	1534300	0.016967	0.013302	0.0292278	0.0198322	0.00834057	0	0	0	0	0	0
	2844896570	Ga0395992_01_622392_623210	uncharacterized protein YoxC [Carboxydothermus ferrireducens DSM 11255 Genome sequencing]	29.1283	29.2664	29.2152	29.9613	30.1268	30.1521	29.4648	29.2689	29.4941	29.5817	29.4541	29.4318	15	15	12	53.7	53.7	49.6	29.9	0	306.16	9810700000	207	42769000	126850000	82696000	31019000	32306000	28079000	57837000	47538000	62011000	29074000	37119000	35718000	0.0399791	0.0602476	0.0416161	0.0472809	0.0112592	0.0678673	0.0745972	0.0705024	0.070989	0.00339121	0.0375928
	2844896573	Ga0395992_01_625502_626374	FkbM family methyltransferase [Carboxydothermus ferrireducens DSM 11255 Genome sequencing]	27.8309	27.9808	27.9127	27.4383	27.1718	27.2179	27.3422	27.2972	27.1317	27.1599	27.4352	26.9593	13	13	13	56.6	56.6	56.6	34.087	0	114.19	3228500000	163	21840000	51974000	39208000	4510900	2695500	2360900	15084000	8845800	9860300	5148900	5630100	4528400	0.0204154	0.0246851	0.0197311	0.0216105	0.00268457	0.00986952	0.00622413	0.00592789	0.00734051	0.00219519	0.00980428
	2844896574	Ga0395992_01_627271_628398	glycosyltransferase involved in cell wall biosynthesis [Carboxydothermus ferrireducens DSM 11255 Genome sequencing]	28.1397	28.5664	28.1464	28.8746	28.5983	28.5497	28.6445	28.3859	28.5278	28.4529	28.2549	28.0467	24	24	24	64	64	64	43.456	0	177.71	4356700000	233	8336000	38467000	21485000	4660700	4329200	3527700	15255000	9557900	9272300	48990000	6646400	3801100	0.00779223	0.0182699	0.0108121	0.0122914	0.00539322	0.0101973	0.00999648	0.00885756	0.00968377	0.000722531	0.00991543
	2844896578	Ga0395992_01_633015_634124	glycosyltransferase involved in cell wall biosynthesis [Carboxydothermus ferrireducens DSM 11255 Genome sequencing]	25.86	25.884	25.9185	25.5235	25.6858	25.6078	26.0757	NaN	25.8866	26.8889	26.2739	26.8221	15	15	15	64.5	64.5	64.5	42.23	0	120.86	852600000	71	3018700	5595300	4449200	541280	836680	456340	2654800	1521900	1764600	2965800	4603700	4761200	0.00282179	0.00265749	0.00223902	0.00257277	0.000300479	0.00118428	0.00193196	0.00114581	0.00142068	0.000443199	0.00172556
	2844896579	Ga0395992_01_634146_635528	phosphomannomutase/phosphoglucomutase [Carboxydothermus ferrireducens DSM 11255 Genome sequencing]	29.7807	29.4879	29.3587	NaN	NaN	23.8526	30.0724	29.473	30.0222	28.6777	29.3422	29.3375	24	24	24	52.4	52.4	52.4	51.622	0	323.31	13445000000	268	32620000	54808000	51398000	0	113650	131240	32563000	26686000	43680000	10774000	13270000	14587000	0.0304922	0.0260311	0.0258656	0.027463	0.00262466	0	0.000262427	0.000329525	0.000197317	0.000174144	0.0211653
	2844896580	Ga0395992_01_635557_636942	mannose-1-phosphate guanylyltransferase/mannose-6-phosphate isomerase [Carboxydothermus ferrireducens DSM 11255 Genome sequencing]	27.9323	28.43	28.0408	27.0553	26.7869	27.4326	27.6849	27.3652	27.7335	27.6988	27.7302	27.4279	23	23	23	66.6	66.6	66.6	52.177	0	323.31	3726100000	202	7332200	32119000	13218000	841960	712040	1830900	9477900	6501200	9482400	5432900	5128800	5619600	0.00685391	0.015255	0.00665185	0.00958691	0.00490972	0.00184215	0.00164416	0.00459713	0.00269448	0.00165072	0.00616044
	2844896581	Ga0395992_01_636986_638305	undecaprenyl-phosphate galactose phosphotransferase [Carboxydothermus ferrireducens DSM 11255 Genome sequencing]	24.8123	NaN	24.4724	25.4763	25.6529	25.6717	NaN	NaN	NaN	25.4113	25.0943	24.9519	8	8	8	17.5	17.5	17.5	52.011	0	24.223	322780000	42	485160	363510	570980	912220	557920	420060	641330	739040	687070	750440	640060	619420	0.000453512	0.00017265	0.000287341	0.000304501	0.000141216	0.00199587	0.00128828	0.00105471	0.00144629	0.000490072	0.000416851
	2844896582	Ga0395992_01_638307_639551	O-antigen ligase [Carboxydothermus ferrireducens DSM 11255 Genome sequencing]	24.3677	25.3092	24.9508	NaN	NaN	NaN	NaN	NaN	NaN	25.9248	25.0975	NaN	8	8	8	20.3	20.3	20.3	48.492	0	30.978	281840000	30	1200700	5295700	1391000	0	0	0	374510	489210	268250	2072600	1575200	371700	0.00112238	0.0025152	0.000700009	0.00144586	0.000949848	0	0	0	0	0	0.000243424
	2844896583	Ga0395992_01_639570_640673	glycosyltransferase involved in cell wall biosynthesis [Carboxydothermus ferrireducens DSM 11255 Genome sequencing]	25.4977	26.2141	25.428	25.4966	25.2738	25.7405	25.0111	24.9625	24.8153	25.4571	25.5118	25.3247	15	15	15	43.6	43.6	43.6	43.052	0	63.928	699970000	76	2547200	11241000	3421500	948490	705600	802380	1005300	1097100	995030	493060	760470	755770	0.00238104	0.00533893	0.00172184	0.00314727	0.00192644	0.00207523	0.00162929	0.00201466	0.00190639	0.000241883	0.000653424
	2844896584	Ga0395992_01_640686_641738	glycosyltransferase involved in cell wall biosynthesis [Carboxydothermus ferrireducens DSM 11255 Genome sequencing]	26.5515	26.6267	26.6172	27.2127	26.8869	27.2167	26.6672	26.5249	26.5959	27.5143	27.6285	27.5492	16	16	16	50.3	50.3	50.3	40.004	0	94.031	1859800000	118	3254400	20900000	10510000	1720800	1271700	1787500	5512700	4704400	6890300	5742700	8087200	7295900	0.00304211	0.00992648	0.00528907	0.00608589	0.00351067	0.00376499	0.00293646	0.00448816	0.00372987	0.000776446	0.00358314
	2844896585	Ga0395992_01_641771_642712	nucleoside-diphosphate-sugar epimerase [Carboxydothermus ferrireducens DSM 11255 Genome sequencing]	27.5144	27.3087	27.3766	27.0801	27.9095	27.4839	27.5061	27.3559	27.5826	27.6242	27.6637	27.7681	18	18	18	76.7	76.7	76.7	34.498	0	192.54	2779700000	174	10165000	18797000	14659000	1273300	3449700	2304500	10784000	11845000	11657000	5140100	7714200	6923500	0.00950192	0.00892766	0.00737702	0.0086022	0.0010992	0.00278589	0.00796564	0.00578627	0.0055126	0.0026007	0.00700937
	2844896587	Ga0395992_01_643892_645220	exopolysaccharide biosynthesis polyprenyl glycosylphosphotransferase [Carboxydothermus ferrireducens DSM 11255 Genome sequencing]	24.9804	25.266	24.6783	26.3796	26.2554	26.3569	25.3246	24.9024	25.0776	25.2212	25.2653	NaN	12	12	12	33	33	33	50.272	0	48.861	718280000	58	2010000	6220400	3080800	980780	930320	832820	1357200	1905800	3449800	988860	849910	691030	0.00187889	0.00295439	0.00155039	0.00212789	0.000734374	0.00214588	0.00214818	0.00209109	0.00212838	3.23159e-05	0.000882152
	2844896592	Ga0395992_01_649636_650898	uncharacterized protein (DUF1015 family) [Carboxydothermus ferrireducens DSM 11255 Genome sequencing]	30.1026	29.3412	29.9982	24.9715	25.3703	26.9188	31.114	30.7789	30.528	28.5624	28.3937	28.6189	27	27	27	74	74	74	48.299	0	323.31	15296000000	377	53302000	63673000	87856000	360970	440930	1008100	114510000	72363000	75771000	5297800	6306500	9620000	0.049825	0.0302416	0.0442128	0.0414265	0.0100847	0.000789776	0.00101814	0.0025312	0.00144637	0.000946399	0.0744291
	2844896593	Ga0395992_01_650948_651268	NTP pyrophosphatase (non-canonical NTP hydrolase) [Carboxydothermus ferrireducens DSM 11255 Genome sequencing]	NaN	26.1199	NaN	NaN	NaN	NaN	26.9464	26.5761	26.4819	NaN	NaN	NaN	3	3	3	28.3	28.3	28.3	12.454	0	11.091	902370000	20	9920700	33532000	21665000	0	0	0	49164000	36506000	36348000	5262200	8637300	8310200	0.00927356	0.0159261	0.0109027	0.0120341	0.00346756	0	0	0	0	0	0.0319556
	2844896594	Ga0395992_01_651278_651832	hypothetical protein [Carboxydothermus ferrireducens DSM 11255 Genome sequencing]	29.8435	30.0092	30.0774	30.3753	30.1665	30.4668	29.7715	29.7255	30.0381	30.0287	30.1802	30.0725	10	10	10	88	88	88	19.887	0	323.31	14900000000	241	162150000	363120000	357660000	88109000	58633000	76181000	155840000	125260000	204540000	87686000	114230000	115990000	0.151573	0.172464	0.179989	0.168009	0.0147229	0.192776	0.135388	0.19128	0.173148	0.0327094	0.101293
	2844896595	Ga0395992_01_651932_652603	hypothetical protein [Carboxydothermus ferrireducens DSM 11255 Genome sequencing]	26.681	25.5155	26.7543	NaN	NaN	NaN	NaN	NaN	NaN	NaN	NaN	NaN	8	8	8	45.3	45.3	45.3	25.772	0	63.918	433620000	19	7962800	3434400	21958000	0	0	0	0	0	0	0	0	0	0.00744338	0.00163117	0.0110502	0.00670824	0.00475234	0	0	0	0	0	0
	2844896596	Ga0395992_01_652712_653251	hypoxanthine phosphoribosyltransferase [Carboxydothermus ferrireducens DSM 11255 Genome sequencing]	29.5261	29.1042	29.4736	27.1513	26.5023	26.8386	29.623	29.3517	29.8462	28.6293	28.5963	28.5953	10	10	10	72.6	72.6	72.6	20.429	0	210.11	9030600000	166	76275000	139130000	170570000	4682700	4364700	3806500	47914000	66881000	70813000	24639000	17767000	34411000	0.0712995	0.06608	0.0858379	0.0744058	0.0102387	0.0102454	0.0100784	0.00955758	0.00996048	0.000358767	0.0311431
	2844896597	Ga0395992_01_653309_654838	GMP synthase (glutamine-hydrolysing) [Carboxydothermus ferrireducens DSM 11255 Genome sequencing]	28.643	28.6902	28.8287	25.9516	27.0479	25.5118	28.9106	28.9033	28.9796	28.6219	28.7577	28.6209	22	22	22	58.3	58.3	58.3	57.144	0	295.85	6253400000	272	18070000	36686000	37263000	624290	860990	387660	17172000	16212000	22378000	6385400	8990300	8477800	0.0168913	0.0174241	0.0187523	0.0176892	0.000958422	0.0013659	0.0019881	0.000973359	0.00144245	0.000511681	0.0111614
	2844896598	Ga0395992_01_654880_655368	5-(carboxyamino)imidazole ribonucleotide mutase [Carboxydothermus ferrireducens DSM 11255 Genome sequencing]	28.4524	27.8374	28.2617	27.3152	27.5066	27.4922	29.584	29.106	29.1518	26.7642	26.8458	26.6726	6	6	6	67.3	67.3	67.3	17.162	0	64.84	5483200000	142	106510000	153150000	179600000	10670000	10739000	14338000	256610000	106560000	192520000	9289400	14015000	11724000	0.0995622	0.0727388	0.0903822	0.0875611	0.0136324	0.0233452	0.0247972	0.0360007	0.0280477	0.00692565	0.166791
	2844896599	Ga0395992_01_655391_656683	adenylosuccinate lyase [Carboxydothermus ferrireducens DSM 11255 Genome sequencing]	29.8197	29.8275	30.0028	29.8006	30.2508	29.7427	29.9675	29.9273	30.0541	31.0499	31.1189	31.0544	33	33	33	77.4	77.4	77.4	49.054	0	323.31	16194000000	438	27474000	63879000	57811000	9062200	11509000	6930500	36709000	23395000	37473000	45063000	56442000	58193000	0.0256818	0.0303394	0.0290929	0.0283714	0.00241116	0.0198274	0.0265752	0.0174015	0.0212681	0.0047535	0.0238601
	2844896600	Ga0395992_01_656697_657407	phosphoribosylaminoimidazole-succinocarboxamide synthase [Carboxydothermus ferrireducens DSM 11255 Genome sequencing]	30.3912	30.2225	30.4221	28.2162	28.2921	28.9683	31.7079	31.7025	31.5355	30.0194	30.0826	29.8265	19	19	19	72.9	72.9	72.9	27.296	0	323.31	27470000000	396	124820000	215430000	255840000	5028800	5558800	9506100	364450000	272420000	337540000	40710000	59704000	55249000	0.116678	0.102319	0.128749	0.115915	0.0132318	0.0110027	0.0128357	0.0238685	0.0159023	0.00695954	0.236885
	2844896601	Ga0395992_01_657418_657663	phosphoribosylformylglycinamidine synthase [Carboxydothermus ferrireducens DSM 11255 Genome sequencing]	29.5742	29.4242	29.8927	29.3254	29.3796	29.347	31.877	31.9411	31.1992	29.0657	29.1639	29.0943	6	6	6	79	79	79	9.0164	0	248.36	21154000000	214	174070000	367980000	428120000	46453000	43870000	38331000	806660000	808300000	552060000	59966000	30636000	51437000	0.162715	0.174773	0.215448	0.184312	0.0276302	0.101636	0.101299	0.0962437	0.0997263	0.0030207	0.524312
	2844896602	Ga0395992_01_657665_658369	phosphoribosylformylglycinamidine synthase [Carboxydothermus ferrireducens DSM 11255 Genome sequencing]	27.383	27.4024	27.444	25.3648	26.3077	24.8586	27.6662	27.4015	27.8193	27.2727	27.1412	27.2492	12	12	12	65	65	65	25.823	0	132.17	2845000000	159	14263000	34593000	31943000	624170	1316300	381190	18516000	15537000	24169000	6575400	7304700	8506500	0.0133326	0.01643	0.016075	0.0152792	0.00169513	0.00136564	0.00303944	0.000957114	0.0017874	0.00110337	0.012035
	2844896603	Ga0395992_01_658362_660548	phosphoribosylformylglycinamidine synthase [Carboxydothermus ferrireducens DSM 11255 Genome sequencing]	29.2717	29.5385	29.6385	27.1472	27.2494	26.5953	29.4515	29.3722	29.4173	29.1776	29.318	29.2036	34	34	34	58.5	58.5	58.5	78.961	0	323.31	10518000000	389	23805000	60383000	56034000	1033600	958520	557510	23755000	18150000	23321000	9168800	10163000	10547000	0.0222522	0.028679	0.0281986	0.0263766	0.00357992	0.00226144	0.0022133	0.00139983	0.00195819	0.000484154	0.0154403
	2844896604	Ga0395992_01_660533_661891	amidophosphoribosyltransferase [Carboxydothermus ferrireducens DSM 11255 Genome sequencing]	27.0225	27.2323	27.1822	26.036	26.6922	26.2942	26.9156	26.7852	26.8032	26.7323	26.7945	26.6917	21	21	21	53.1	53.1	53.1	49.927	0	120.29	2155500000	156	6458500	18611000	18665000	681470	1277600	679080	5491800	5061600	4349800	1521900	2081400	2681000	0.0060372	0.00883932	0.009393	0.00808984	0.00179906	0.00149101	0.00295008	0.00170507	0.00204872	0.000787906	0.00356955
	2844896605	Ga0395992_01_661908_662939	phosphoribosylformylglycinamidine cyclo-ligase [Carboxydothermus ferrireducens DSM 11255 Genome sequencing]	29.5907	29.5282	29.6939	28.9596	29.2499	28.7175	29.9035	29.7281	29.8782	29.2882	29.2446	29.333	19	19	19	60.9	60.9	60.9	37.184	0	323.31	12354000000	296	37535000	84041000	92713000	8362100	9836600	4193500	55248000	44533000	56225000	16947000	23016000	21278000	0.0350865	0.0399154	0.046657	0.040553	0.00581153	0.0182957	0.0227135	0.0105293	0.0171795	0.00616833	0.03591
	2844896606	Ga0395992_01_662951_663580	phosphoribosylglycinamide formyltransferase-1 [Carboxydothermus ferrireducens DSM 11255 Genome sequencing]	28.7153	28.032	28.4845	25.452	24.6685	24.9118	28.7602	28.5723	28.3916	28.4818	28.1662	27.992	14	14	14	72.2	72.2	72.2	23.143	0	93.599	5554000000	178	36343000	57469000	62688000	713350	430590	413890	42519000	39568000	42823000	13572000	14022000	12535000	0.0339723	0.027295	0.0315472	0.0309382	0.00338007	0.00156076	0.000994267	0.00103922	0.00119808	0.00031489	0.0276365
	2844896607	Ga0395992_01_663570_665084	phosphoribosylaminoimidazolecarboxamide formyltransferase/IMP cyclohydrolase [Carboxydothermus ferrireducens DSM 11255 Genome sequencing]	30.2495	30.5603	30.548	30.1017	30.1526	29.9248	30.5298	30.3067	30.5701	30.6389	30.712	30.6817	37	37	37	83.1	83.1	83.1	55.032	0	323.31	20143000000	640	37044000	99489000	83801000	15253000	15455000	10389000	48701000	38839000	60799000	25569000	37658000	33366000	0.0346276	0.0472524	0.0421721	0.0413507	0.00635238	0.0333725	0.0356869	0.0260853	0.0317149	0.0050108	0.0316546
	2844896608	Ga0395992_01_665097_666365	phosphoribosylamine--glycine ligase [Carboxydothermus ferrireducens DSM 11255 Genome sequencing]	30.0184	30.0061	30.1825	28.3848	29.1215	28.8261	31.2538	31.1486	30.8773	29.6675	29.7264	29.7132	24	24	24	64.5	64.5	64.5	45.528	0	249.19	21675000000	379	50466000	102850000	106960000	3600300	7534500	4301400	128060000	101050000	101540000	15829000	20586000	19121000	0.047174	0.0488487	0.0538267	0.0499498	0.00346032	0.0078772	0.0173978	0.0108002	0.0120251	0.00487704	0.0832363
	2844896609	Ga0395992_01_666371_667369	tRNA U34 2-thiouridine synthase MnmA/TrmU [Carboxydothermus ferrireducens DSM 11255 Genome sequencing]	26.5646	27.0451	26.5493	27.0917	26.9954	26.9417	NaN	NaN	NaN	NaN	NaN	NaN	12	12	12	51.5	51.5	51.5	37.156	0	63.005	535900000	44	1237300	11687000	5509100	4805600	1782900	3992100	617510	369340	198360	88924	75196	74606	0.00115659	0.00555075	0.00277241	0.00315992	0.00222256	0.0105143	0.00411686	0.0100236	0.00821826	0.00356038	0.000401369
	2844896611	Ga0395992_01_669045_670061	tRNA U34 2-thiouridine synthase MnmA/TrmU [Carboxydothermus ferrireducens DSM 11255 Genome sequencing]	29.4267	29.5689	28.8182	27.2386	27.1623	27.1743	27.3792	27.3362	NaN	28.1358	NaN	27.7717	12	12	12	46.2	46.2	46.2	37.433	0	78.274	5084300000	69	35582000	81759000	54924000	1183300	718790	655550	12338000	10029000	5892300	9739200	11270000	10779000	0.0332609	0.0388315	0.02764	0.0332442	0.00559577	0.00258898	0.00165974	0.00164599	0.0019649	0.000540505	0.00801944
	2844896612	Ga0395992_01_670292_670600	TrpR-related protein YerC/YecD [Carboxydothermus ferrireducens DSM 11255 Genome sequencing]	25.0819	25.5856	25.2959	NaN	24.7966	24.6363	26.2353	26.55	26.0221	25.4837	25.0892	25.4183	4	4	4	50	50	50	11.682	0	51.464	847310000	42	7773900	19826000	18915000	600610	1359900	1094500	15096000	18489000	17581000	3839900	3375900	4208300	0.0072668	0.00941638	0.00951881	0.008734	0.00127166	0.00131409	0.00314012	0.00274813	0.00240078	0.000961294	0.00981208
	2844896613	Ga0395992_01_670597_671574	ATP phosphoribosyltransferase regulatory subunit [Carboxydothermus ferrireducens DSM 11255 Genome sequencing]	26.7222	27.1556	26.8226	27.975	27.9682	27.899	26.2417	25.8606	26.4322	27.0615	27.0686	26.7929	15	15	15	56.6	56.6	56.6	37.037	0	118.7	1704600000	114	6848000	18947000	13190000	5302000	5026100	3650300	3458000	1538100	5426600	2457200	2986000	2066800	0.0064013	0.0089989	0.00663776	0.00734598	0.00143634	0.0116004	0.0116057	0.00916539	0.0107905	0.00140738	0.00224763
	2844896614	Ga0395992_01_671645_672322	ATP phosphoribosyltransferase [Carboxydothermus ferrireducens DSM 11255 Genome sequencing]	25.6491	NaN	25.6733	26.6633	26.2852	26.5632	NaN	NaN	24.9605	25.0902	25.2816	25.2105	10	10	10	38.2	38.2	38.2	25.066	0	17.247	399880000	44	2104900	2996100	6864400	2199600	2559400	2600400	0	216950	1162500	1851500	2680900	3987900	0.00196759	0.001423	0.00345445	0.00228168	0.00105152	0.00481257	0.00590986	0.00652924	0.00575056	0.000869352	0
	2844896615	Ga0395992_01_672303_673580	histidinol dehydrogenase [Carboxydothermus ferrireducens DSM 11255 Genome sequencing]	28.2611	28.6185	28.3268	28.3381	28.2287	28.2133	27.8409	28.0214	27.9222	28.7841	28.8223	28.7312	16	16	16	48	48	48	46.591	0	262.31	4635600000	180	22072000	63552000	42988000	6643700	5839700	6212700	16578000	16033000	19911000	12799000	16903000	23181000	0.0206322	0.0301841	0.0216333	0.0241499	0.0052497	0.0145359	0.0134843	0.0155992	0.0145398	0.00105744	0.0107754
	2844896616	Ga0395992_01_673573_674622	histidinol-phosphate aminotransferase [Carboxydothermus ferrireducens DSM 11255 Genome sequencing]	27.1918	27.5575	27.674	25.6478	25.5785	26.0799	25.9504	25.254	25.9481	28.1968	28.1864	28.2356	17	17	17	60.2	60.2	60.2	39.703	0	96.213	2139500000	126	7356800	26158000	23297000	555820	496520	891940	2116300	1243000	2348700	9187400	11125000	11425000	0.00687691	0.0124238	0.011724	0.0103416	0.00302081	0.00121609	0.00114651	0.00223954	0.00153404	0.000611963	0.00137555
	2844896617	Ga0395992_01_674619_675197	imidazoleglycerol-phosphate dehydratase [Carboxydothermus ferrireducens DSM 11255 Genome sequencing]	NaN	NaN	NaN	27.5795	27.5891	27.6319	NaN	NaN	NaN	26.6381	26.3216	26.4009	2	2	2	13	13	13	21.022	0	50.923	680890000	29	0	13638000	12170000	13446000	12951000	11501000	5329500	5494800	5919800	7978600	8429500	8686600	0	0.00647738	0.00612445	0.00420061	0.00364211	0.0294189	0.0299049	0.0288774	0.0294004	0.000514014	0.00346406
	2844896618	Ga0395992_01_675201_675800	glutamine amidotransferase [Carboxydothermus ferrireducens DSM 11255 Genome sequencing]	26.9485	27.1745	27.0908	NaN	24.6032	25.3288	27.2443	27.2083	27.2722	26.5935	26.7864	26.5369	9	9	9	64.8	64.8	64.8	22.414	0	149.18	1881700000	120	9301600	29756000	25793000	141490	374930	589980	15557000	9832900	15115000	4877100	6580900	5745400	0.00869485	0.0141326	0.0129801	0.0119359	0.00286535	0.00030957	0.000865744	0.00148136	0.000885557	0.000586144	0.0101117
	2844896619	Ga0395992_01_675797_676528	phosphoribosylformimino-5-aminoimidazole carboxamide ribotide isomerase [Carboxydothermus ferrireducens DSM 11255 Genome sequencing]	26.8538	26.8552	26.5464	NaN	NaN	NaN	27.3114	27.1171	26.9851	27.0801	27.3598	27.3353	14	14	14	67.5	67.5	67.5	26.595	0	96.852	1484900000	99	5231600	9329800	6061800	0	0	2992500	5498600	5480300	4400000	5934200	14333000	10426000	0.00489034	0.0044312	0.00305055	0.00412403	0.000957585	0	0	0.00751374	0.00250458	0.00433806	0.00357397
	2844896620	Ga0395992_01_676528_677307	cyclase [Carboxydothermus ferrireducens DSM 11255 Genome sequencing]	26.2458	26.5693	26.5174	NaN	NaN	NaN	26.1995	26.3602	26.7895	25.3255	25.5728	25.3816	10	10	10	61.8	61.8	61.8	27.761	0	162.61	1158700000	73	5148200	16299000	11600000	0	0	235120	4064800	9008100	6790600	746070	2659900	898570	0.00481238	0.00774123	0.0058376	0.0061304	0.00148622	0	0	0.000590353	0.000196784	0.00034084	0.00264203
	2844896621	Ga0395992_01_677297_677908	phosphoribosyl-ATP pyrophosphohydrolase/phosphoribosyl-AMP cyclohydrolase [Carboxydothermus ferrireducens DSM 11255 Genome sequencing]	27.3704	27.2687	27.2303	28.3709	28.5754	28.4463	26.5557	26.6053	26.7309	27.0736	27.2752	27.3457	12	12	12	62.1	62.1	62.1	23.15	0	123.1	2208000000	158	17624000	29943000	24540000	10299000	11280000	9621400	5383700	6781300	9339600	4918000	5066200	5744700	0.0164744	0.0142215	0.0123495	0.0143485	0.00206534	0.0225335	0.0260464	0.024158	0.024246	0.00175814	0.00349929
	2844896622	Ga0395992_01_678086_678463	ArsR family transcriptional regulator [Carboxydothermus ferrireducens DSM 11255 Genome sequencing]	26.24	25.8875	26.3452	25.0295	25.1639	NaN	26.668	26.66	26.4969	NaN	26.1379	25.9383	5	5	5	34.4	34.4	34.4	14.165	0	10.663	1206900000	52	10066000	8328300	25545000	583880	595160	0	13891000	14785000	11217000	3048600	5307500	3610400	0.00940938	0.00395554	0.0128553	0.00874007	0.00448748	0.00127749	0.00137427	0	0.00088392	0.000767025	0.00902886
	2844896623	Ga0395992_01_678460_679524	ACR3 family arsenite transporter [Carboxydothermus ferrireducens DSM 11255 Genome sequencing]	NaN	NaN	NaN	NaN	NaN	NaN	25.6311	NaN	NaN	27.8239	26.9354	27.9284	6	6	6	13.6	13.6	13.6	39.588	0	13.735	678300000	33	1084500	2984900	2653300	105530	837370	974470	2807600	2390200	2300900	6165200	9212000	8223200	0.00101376	0.00141768	0.00133525	0.00125556	0.000213428	0.000230892	0.00193356	0.00244676	0.00153707	0.00115992	0.00182488
	2844896631	Ga0395992_01_686199_686552	AhpD family alkylhydroperoxidase [Carboxydothermus ferrireducens DSM 11255 Genome sequencing]	29.2229	28.7933	29.0045	28.1008	27.221	27.2636	29.8052	29.7348	29.5676	27.725	27.8012	27.7967	9	9	9	82.9	82.9	82.9	12.912	0	189.61	7959600000	210	110230000	180260000	177590000	12072000	5964800	5343700	173170000	129940000	155180000	32748000	30201000	35387000	0.10304	0.0856147	0.0893707	0.092675	0.00917035	0.0264127	0.0137732	0.0134173	0.0178677	0.00740228	0.112557
	2844896636	Ga0395992_01_688143_688388	small redox-active disulfide protein 2 [Carboxydothermus ferrireducens DSM 11255 Genome sequencing]	27.6593	26.9976	27.1054	NaN	NaN	NaN	29.562	30.0134	28.9743	27.1844	27.0785	27.2049	5	5	5	72.8	72.8	72.8	8.9826	0	73.307	6065300000	109	41094000	84885000	80554000	0	0	1112000	249410000	275110000	145560000	6692100	20062000	15650000	0.0384134	0.0403162	0.0405381	0.0397559	0.00116794	0	0	0.00279207	0.000930692	0.00161201	0.162111
	2844896637	Ga0395992_01_688416_689369	hypothetical protein [Carboxydothermus ferrireducens DSM 11255 Genome sequencing]	NaN	24.147	NaN	NaN	NaN	NaN	NaN	NaN	NaN	26.1285	25.7021	25.8356	2	2	2	7.3	7.3	7.3	34.334	0	46.402	227850000	20	430550	3398300	1329300	0	1041400	1237000	0	0	1055700	3446600	3444500	3477900	0.000402465	0.00161403	0.000668959	0.00089515	0.000636665	0	0.00240468	0.00310593	0.00183687	0.00162896	0
	2844896640	Ga0395992_01_692025_694019	DNA ligase (NAD+) [Carboxydothermus ferrireducens DSM 11255 Genome sequencing]	30.8377	30.9754	30.7412	31.2268	31.3425	31.2122	30.621	30.5114	30.8443	31.4163	31.604	31.5445	33	33	33	55.3	55.3	55.3	74.244	0	323.31	36379000000	378	70971000	137110000	131560000	9915100	9131200	8177400	85602000	82464000	72897000	32073000	43500000	39324000	0.0663415	0.0651206	0.0662065	0.0658895	0.000669332	0.0216935	0.0210847	0.0205323	0.0211035	0.000580844	0.0556395
	2844896641	Ga0395992_01_694099_694383	aspartyl-tRNA(Asn)/glutamyl-tRNA(Gln) amidotransferase subunit C [Carboxydothermus ferrireducens DSM 11255 Genome sequencing]	29.9466	29.8172	29.977	30.7698	30.6184	30.3898	30.8031	30.8028	30.705	29.3995	29.3353	29.2493	11	11	11	86.2	86.2	86.2	11.01	0	137.15	19128000000	243	169010000	310990000	324280000	96472000	74961000	57751000	353130000	369930000	348210000	76502000	80071000	78222000	0.157985	0.147705	0.163191	0.156294	0.00788038	0.211074	0.173091	0.145005	0.17639	0.0331579	0.229527
	2844896642	Ga0395992_01_694398_695855	aspartyl-tRNA(Asn)/glutamyl-tRNA(Gln) amidotransferase subunit A [Carboxydothermus ferrireducens DSM 11255 Genome sequencing]	30.7903	31.0074	30.8379	30.1356	30.2264	29.8774	30.5879	30.5614	30.752	30.9038	31.0351	31.0096	28	28	28	73	73	73	52.507	0	323.31	26876000000	552	63725000	190790000	145710000	13948000	14353000	9535200	71445000	50044000	77921000	40104000	58011000	49202000	0.0595681	0.0906159	0.0733273	0.0745038	0.0155573	0.0305172	0.0331422	0.0239415	0.0292003	0.00473961	0.0464378
	2844896643	Ga0395992_01_695866_697311	aspartyl-tRNA(Asn)/glutamyl-tRNA(Gln) amidotransferase subunit B [Carboxydothermus ferrireducens DSM 11255 Genome sequencing]	30.1884	30.5055	30.3155	29.3371	29.4639	29.0247	29.9792	29.931	30.2473	30.6298	30.6659	30.716	36	36	36	76.5	76.5	76.5	54.432	0	323.31	19510000000	446	38348000	120800000	86721000	5863300	6175500	3593200	35378000	28154000	48357000	24693000	38720000	38905000	0.0358465	0.0573741	0.0436416	0.0456207	0.0108994	0.0128285	0.0142597	0.00902202	0.0120367	0.00270713	0.022995
	2844896644	Ga0395992_01_697527_698669	homocitrate synthase NifV [Carboxydothermus ferrireducens DSM 11255 Genome sequencing]	31.0112	31.0048	31.09	30.3802	29.9463	29.6552	30.4891	30.3911	30.6806	31.026	30.7367	30.8929	29	29	29	75.5	75.5	75.5	41.766	0	323.31	28114000000	655	89012000	264750000	222320000	23731000	16256000	12039000	73034000	54464000	98748000	31857000	41569000	39747000	0.0832056	0.125743	0.111881	0.106943	0.0216944	0.0519217	0.0375364	0.0302282	0.0398955	0.0110375	0.0474706
	2844896645	Ga0395992_01_698672_699925	3-isopropylmalate/(R)-2-methylmalate dehydratase large subunit [Carboxydothermus ferrireducens DSM 11255 Genome sequencing]	29.3353	29.63	29.5489	28.0499	27.8706	28.119	28.3298	28.0507	28.5194	27.8321	28.2264	28.2629	17	17	17	69.3	69.3	69.3	44.225	0	323.31	7750700000	234	56468000	189450000	125920000	5036000	4932000	5391100	27045000	17300000	32436000	8505900	25763000	25527000	0.0527845	0.0899795	0.0633682	0.0687107	0.0191644	0.0110184	0.0113884	0.0135363	0.011981	0.00135954	0.0175787
	2844896646	Ga0395992_01_699943_700440	3-isopropylmalate/(R)-2-methylmalate dehydratase small subunit [Carboxydothermus ferrireducens DSM 11255 Genome sequencing]	29.9311	29.9007	29.9163	27.8006	27.8597	27.7671	29.3133	29.4301	29.3093	28.3006	28.3097	28.2657	12	12	12	79.4	79.4	79.4	18.333	0	323.31	10607000000	261	88869000	206410000	164500000	5162600	5507900	2874000	65028000	70679000	71266000	22583000	27408000	25671000	0.083072	0.0980347	0.0827832	0.0879633	0.00872327	0.0112954	0.0127182	0.00721621	0.0104099	0.00285587	0.0422668
	2844896647	Ga0395992_01_700452_701450	isocitrate dehydrogenase (NAD+) [Carboxydothermus ferrireducens DSM 11255 Genome sequencing]	30.9278	30.9791	30.9495	29.7403	29.8876	30.0155	30.8201	30.9764	30.8486	30.4145	30.464	30.473	22	22	22	69	69	69	36.058	0	323.31	26205000000	584	120620000	261930000	231380000	20912000	27185000	22408000	113620000	114120000	112390000	43376000	54336000	51812000	0.112752	0.124404	0.11644	0.117865	0.00595539	0.0457539	0.0627724	0.0562633	0.0549299	0.00858722	0.0738506
	2844896649	Ga0395992_01_702316_702714	nucleotidyltransferase substrate binding protein (TIGR01987 family) [Carboxydothermus ferrireducens DSM 11255 Genome sequencing]	25.9377	25.14	25.7071	NaN	NaN	24.6091	26.2535	26.2331	25.1963	24.6583	24.9306	24.63	5	5	5	40.2	40.2	40.2	15.655	0	94.803	530890000	36	11781000	9772700	16436000	0	0	1145700	17137000	12284000	6552100	1968500	2987100	2897900	0.0110125	0.00464156	0.00827128	0.00797511	0.00319579	0	0	0.00287669	0.000958897	0.00166086	0.0111387
	2844896650	Ga0395992_01_702711_703007	predicted nucleotidyltransferase [Carboxydothermus ferrireducens DSM 11255 Genome sequencing]	26.4895	25.8669	26.3542	NaN	NaN	NaN	26.9503	26.9557	26.518	25.2032	25.4445	25.4413	7	7	7	79.6	79.6	79.6	11.408	0	84.166	1001600000	60	17513000	12647000	30476000	246820	203720	0	19022000	23635000	19871000	3889400	5056300	4969200	0.0163706	0.00600671	0.0153368	0.0125714	0.00570861	0.000540024	0.000470406	0	0.00033681	0.000293756	0.0123639
	2844896654	Ga0395992_01_705690_706715	hypothetical protein [Carboxydothermus ferrireducens DSM 11255 Genome sequencing]	28.1792	28.1227	27.9849	NaN	23.6214	NaN	27.9263	28.1567	28.1811	27.8354	27.9091	27.9854	16	16	16	46.6	46.6	46.6	38.19	0	190.28	3854800000	159	15991000	35903000	31798000	0	133540	116710	10983000	11263000	13000000	5557300	7848000	7744800	0.0149479	0.0170522	0.0160021	0.0160007	0.00105214	0	0.000308355	0.000293042	0.000200466	0.000173777	0.00713872
	2844896656	Ga0395992_01_707738_707926	ferredoxin [Carboxydothermus ferrireducens DSM 11255 Genome sequencing]	31.2181	30.7154	31.0779	26.4327	26.5437	27.5368	31.8887	32.175	31.5465	28.652	28.4261	28.8007	6	6	6	96.8	96.8	96.8	6.7965	0	207.2	31182000000	186	741540000	1216400000	1398700000	7897700	8372200	15085000	1620800000	1509000000	1272300000	52259000	59768000	77407000	0.693168	0.577731	0.703884	0.658261	0.0699468	0.0172796	0.0193321	0.0378763	0.0248293	0.0113455	1.05349
	2844896658	Ga0395992_01_708189_708821	endonuclease-3 [Carboxydothermus ferrireducens DSM 11255 Genome sequencing]	23.9746	24.5925	24.3836	24.5411	NaN	24.6314	NaN	NaN	NaN	NaN	NaN	NaN	5	5	5	31.9	31.9	31.9	23.861	0	16.708	147120000	18	1849500	5715500	4129300	570580	102270	526810	0	0	0	0	0	0	0.00172885	0.00271458	0.00207804	0.00217382	0.000499797	0.00124839	0.00023615	0.00132275	0.000935761	0.000607021	0
	2844896659	Ga0395992_01_708814_709275	tRNA (cytidine/uridine-2'-O-)-methyltransferase [Carboxydothermus ferrireducens DSM 11255 Genome sequencing]	26.0405	25.5714	25.8703	NaN	NaN	NaN	27.354	27.079	27.0932	25.746	26.194	25.6893	10	10	10	86.3	86.3	86.3	17.85	0	72.05	1280200000	81	5640700	8279500	9642100	0	0	0	15175000	11363000	13885000	1667300	4849500	1194400	0.00527275	0.00393236	0.00485231	0.0046858	0.000685532	0	0	0	0	0	0.00986343
	2844896667	Ga0395992_01_715595_717196	peptide/nickel transport system substrate-binding protein [Carboxydothermus ferrireducens DSM 11255 Genome sequencing]	29.8522	30.255	29.923	31.0343	30.7687	30.965	30.3724	30.3886	30.1707	30.7055	30.6083	30.7262	33	33	33	70	70	70	60.138	0	323.31	18077000000	570	30169000	90972000	58118000	29062000	23119000	25543000	58885000	44621000	43601000	19949000	25735000	22695000	0.028201	0.0432073	0.0292474	0.0335519	0.00837814	0.0635856	0.0533837	0.0641349	0.060368	0.00605487	0.038274
	2844896670	Ga0395992_01_719201_720073	MoxR-like ATPase [Carboxydothermus ferrireducens DSM 11255 Genome sequencing]	28.5424	28.2007	28.4178	28.8706	29.0422	28.7832	28.1185	28.0523	28.2154	28.3035	28.362	28.2776	21	21	21	72.8	72.8	72.8	33.268	0	152.89	4676400000	229	22190000	31828000	36504000	6356900	8726000	6084100	11862000	10062000	16563000	7368000	12387000	13480000	0.0207425	0.0151167	0.0183703	0.0180765	0.00282437	0.0139084	0.020149	0.0152763	0.0164446	0.00328024	0.00771005
	2844896672	Ga0395992_01_721336_722043	bacillithiol biosynthesis deacetylase BshB1 [Carboxydothermus ferrireducens DSM 11255 Genome sequencing]	27.3615	27.5505	27.5127	28.2	28.4704	28.3211	27.3582	27.3001	27.6944	28.4465	28.578	28.5975	11	11	11	66.4	66.4	66.4	26.566	0	239.93	3115100000	124	12173000	34663000	26974000	9277400	11363000	6849500	13139000	12384000	21629000	13703000	19999000	19350000	0.0113789	0.0164632	0.0135744	0.0138055	0.00255001	0.0202983	0.0262381	0.0171981	0.0212448	0.00459372	0.00854007
	2844896673	Ga0395992_01_722052_723188	N-acetyl-alpha-D-glucosaminyl L-malate synthase BshA [Carboxydothermus ferrireducens DSM 11255 Genome sequencing]	NaN	24.9627	24.5959	NaN	25.5243	NaN	NaN	NaN	24.8213	24.6442	24.9401	25.0192	9	9	9	28.3	28.3	28.3	42.518	0	19	535050000	39	1352500	7174400	3016300	97746	543810	82583	2305200	1924600	1400500	358220	1116900	384490	0.00126427	0.00340749	0.00151793	0.00206323	0.00117105	0.000213861	0.0012557	0.000207354	0.000558972	0.000603394	0.00149833
	2844896674	Ga0395992_01_723234_723635	Fur family ferric uptake transcriptional regulator/Fur family peroxide stress response transcriptional regulator [Carboxydothermus ferrireducens DSM 11255 Genome sequencing]	27.069	27.089	27.172	27.6334	27.8101	27.7538	NaN	NaN	NaN	25.1345	25.2093	25.0056	7	7	7	69.9	69.9	69.9	15.516	0	207.03	1742900000	90	19129000	37489000	38236000	8476200	10009000	7933000	0	0	0	1766100	1987100	1808600	0.0178812	0.0178054	0.0192419	0.0183095	0.000808383	0.0185453	0.0231116	0.0199186	0.0205252	0.00234279	0
	2844896675	Ga0395992_01_723636_724943	predicted transcriptional regulator [Carboxydothermus ferrireducens DSM 11255 Genome sequencing]	25.4352	25.5311	25.3864	25.1982	25.2609	25.1645	25.188	25.1899	25.5976	26.0829	26.2848	26.2974	15	15	15	52.4	52.4	52.4	48.817	0	176.49	722650000	99	1582600	6718400	3917500	571230	562740	395180	1512600	1651600	2574700	2004400	2933600	2703200	0.00147937	0.00319091	0.00197145	0.00221391	0.000881157	0.00124981	0.00129941	0.000992241	0.00118049	0.000164902	0.000983158
	2844896676	Ga0395992_01_724991_728341	DNA polymerase-3 subunit alpha [Carboxydothermus ferrireducens DSM 11255 Genome sequencing]	27.9772	28.587	28.2272	28.2252	28.381	27.9701	27.5761	26.6909	25.756	28.6536	28.672	28.7521	53	53	53	61	61	61	126.54	0	323.31	4327200000	383	3609300	14838000	9667300	1479800	1587300	793420	1920100	1129900	709510	3030300	4544000	4076800	0.00337386	0.00704733	0.00486499	0.00509539	0.00184754	0.0032377	0.00366521	0.00199217	0.00296502	0.000869212	0.00124802
	2844896677	Ga0395992_01_728384_729061	hypothetical protein [Carboxydothermus ferrireducens DSM 11255 Genome sequencing]	24.703	24.5687	NaN	24.9938	25.2879	25.0154	24.6611	NaN	NaN	NaN	25.6159	26.0116	8	8	8	45.8	45.8	45.8	25.128	0	27.698	260260000	40	810680	3563800	422470	1216200	1633600	550230	552950	0	0	1283500	3035200	2976400	0.000757798	0.00169263	0.000212604	0.000887678	0.000748513	0.00266096	0.00377212	0.00138155	0.00260487	0.00119627	0.000359406
	2844896678	Ga0395992_01_729065_729307	transcription attenuation protein (tryptophan RNA-binding attenuator protein) [Carboxydothermus ferrireducens DSM 11255 Genome sequencing]	28.6332	28.7785	28.587	29.2497	29.1876	29.4136	28.4568	28.8134	29.0968	27.3253	26.7598	27.3422	5	5	5	57.5	57.5	57.5	8.9071	0	200.8	7315400000	155	138060000	347180000	287790000	65418000	65413000	65186000	171500000	156870000	268110000	34605000	49690000	41965000	0.129054	0.164894	0.144828	0.146259	0.0179625	0.14313	0.151044	0.163673	0.152616	0.0103613	0.111471
	2844896679	Ga0395992_01_729326_729511	hypothetical protein [Carboxydothermus ferrireducens DSM 11255 Genome sequencing]	NaN	NaN	NaN	NaN	NaN	NaN	25.3793	25.7449	25.8525	NaN	NaN	NaN	4	4	4	83.6	83.6	83.6	6.8959	0	13.793	253960000	18	3981400	0	11579000	0	0	0	14146000	18378000	24325000	3610400	2473400	3144400	0.00372169	0	0.00582703	0.00318291	0.00295064	0	0	0	0	0	0.0091946
	2844896680	Ga0395992_01_729524_730366	acetyl-CoA carboxylase carboxyl transferase subunit beta [Carboxydothermus ferrireducens DSM 11255 Genome sequencing]	28.0959	28.1594	28.1333	28.3864	28.5724	28.4556	28.1373	28.0469	28.2802	29.8073	29.7029	29.6616	16	16	16	54.6	54.6	54.6	31.267	0	206.36	4770800000	163	14722000	43111000	43966000	9439100	9217600	7233700	11975000	12029000	17013000	33818000	45822000	44791000	0.0137617	0.0204756	0.0221255	0.0187876	0.00443007	0.0206521	0.0212842	0.0181628	0.020033	0.00165021	0.0077835
	2844896681	Ga0395992_01_730381_731355	acetyl-CoA carboxylase carboxyl transferase subunit alpha [Carboxydothermus ferrireducens DSM 11255 Genome sequencing]	28.2515	28.4884	28.2217	28.5341	28.5523	28.469	28.2495	26.8201	28.6586	28.7791	29.2232	29.125	19	19	19	71.6	71.6	71.6	35.879	0	323.31	4805800000	239	12785000	50929000	34073000	6785400	6663200	6047000	16045000	6765200	28187000	19924000	28902000	24740000	0.011951	0.0241888	0.0171469	0.0177623	0.00614204	0.014846	0.0153859	0.0151832	0.0151383	0.00027273	0.0104289
	2844896682	Ga0395992_01_731352_732317	6-phosphofructokinase 1 [Carboxydothermus ferrireducens DSM 11255 Genome sequencing]	28.0654	28.0986	28.0831	28.5332	28.5763	28.6361	28.0235	27.8938	28.1393	29.1347	29.2113	28.969	18	18	18	60.7	60.7	60.7	34.524	0	130.41	4292400000	156	23884000	25267000	25647000	7393100	6776400	6079300	13121000	13078000	14849000	24131000	31994000	27217000	0.022326	0.0120006	0.0129066	0.0157444	0.00571781	0.0161756	0.0156473	0.0152643	0.0156957	0.000457581	0.00852837
	2844896683	Ga0395992_01_732337_734088	pyruvate kinase [Carboxydothermus ferrireducens DSM 11255 Genome sequencing]	29.1994	29.5075	29.2355	30.142	30.4501	30.2917	29.7484	29.6819	30.084	30.37	30.3814	30.1988	33	33	33	74.3	74.3	74.3	62.13	0	323.31	12081000000	441	14858000	45445000	30012000	11627000	12830000	10525000	25242000	19812000	36388000	23547000	29557000	29199000	0.0138888	0.0215842	0.0151033	0.0168587	0.00413713	0.025439	0.0296255	0.0264268	0.0271638	0.00218838	0.0164068
	2844896684	Ga0395992_01_734114_734377	competence protein ComFB [Carboxydothermus ferrireducens DSM 11255 Genome sequencing]	27.6912	27.3824	27.4248	NaN	NaN	NaN	NaN	NaN	NaN	27.5448	27.5701	NaN	4	4	4	51.7	51.7	51.7	9.9886	0	153.89	2167800000	67	78506000	116080000	132240000	0	0	991440	0	0	5720600	25447000	35803000	29270000	0.073385	0.0551323	0.0665487	0.065022	0.00922158	0	0	0.00248937	0.000829789	0.00143724	0
	2844896687	Ga0395992_01_736166_737395	predicted Zn-dependent peptidase [Carboxydothermus ferrireducens DSM 11255 Genome sequencing]	28.2476	28.0081	28.2562	25.17	25.8666	25.6578	27.1959	26.1808	27.867	27.8204	27.8572	27.5913	26	26	26	76.8	76.8	76.8	46.688	0	323.31	3212500000	207	13879000	23302000	28436000	334410	561480	440010	4087200	2771700	9051700	3671500	5375400	4297800	0.0129737	0.0110673	0.0143102	0.0127837	0.00162975	0.000731665	0.0012965	0.0011048	0.00104432	0.000287235	0.00265659
	2844896689	Ga0395992_01_737719_737964	YlmC/YmxH family sporulation protein [Carboxydothermus ferrireducens DSM 11255 Genome sequencing]	24.9621	24.1371	24.5218	NaN	NaN	NaN	NaN	NaN	NaN	NaN	NaN	NaN	3	3	3	51.9	51.9	51.9	8.9544	0	6.4278	121090000	10	7008600	9118900	7799600	290150	0	0	0	0	0	0	0	0	0.00655142	0.00433103	0.00392508	0.00493585	0.00141378	0.000634827	0	0	0.000211609	0.000366518	0
	2844896690	Ga0395992_01_738056_738847	4-hydroxy-tetrahydrodipicolinate reductase [Carboxydothermus ferrireducens DSM 11255 Genome sequencing]	29.4358	29.435	29.4501	30.1247	30.3148	30.2137	29.4174	28.588	29.5746	29.7331	29.699	29.6388	18	18	18	80.6	80.6	80.6	28.94	0	323.31	9993700000	238	44528000	122130000	93104000	29488000	37981000	28190000	31873000	19832000	45315000	25611000	43585000	31470000	0.0416234	0.0580058	0.0468538	0.0488277	0.00836767	0.0645176	0.0877012	0.0707811	0.0743333	0.0119931	0.0207168
	2844896693	Ga0395992_01_740423_741442	aspartate-semialdehyde dehydrogenase [Carboxydothermus ferrireducens DSM 11255 Genome sequencing]	29.3742	29.5652	29.5637	26.9339	27.1111	28.1589	29.1239	28.9489	29.4284	28.8831	29.1384	28.9594	17	17	17	69.6	69.6	69.6	37.523	0	323.31	8886900000	268	51844000	99559000	111740000	1849700	1838300	3888400	40122000	15036000	32424000	24613000	33323000	31663000	0.0484622	0.0472857	0.0562322	0.05066	0.00486139	0.00404701	0.00424478	0.00976322	0.00601834	0.00324467	0.0260785
	2844896694	Ga0395992_01_741435_742667	aspartate kinase [Carboxydothermus ferrireducens DSM 11255 Genome sequencing]	28.9499	29.367	29.1013	28.6976	28.8627	28.8854	28.9315	28.8723	29.0646	28.2153	28.3758	28.317	18	18	18	65.4	65.4	65.4	44.275	0	323.31	7222300000	297	27632000	74401000	56163000	7828200	7575200	7306600	28730000	22352000	34171000	10940000	17802000	14278000	0.0258295	0.0353368	0.0282636	0.02981	0.00493871	0.0171275	0.0174918	0.0183458	0.017655	0.00062535	0.0186739
	2844896695	Ga0395992_01_742690_743571	4-hydroxy-tetrahydrodipicolinate synthase [Carboxydothermus ferrireducens DSM 11255 Genome sequencing]	31.4333	31.4667	31.5064	30.8535	30.814	30.6999	31.1781	31.0415	31.3902	31.6326	31.5139	31.5684	19	19	19	85.7	85.7	85.7	31.143	0	323.31	38005000000	588	175460000	398210000	390770000	51348000	47538000	36340000	152690000	123990000	178610000	115930000	136500000	147200000	0.164015	0.18913	0.196652	0.183266	0.0170907	0.112346	0.109769	0.0912446	0.104453	0.0115113	0.0992453
	2844896696	Ga0395992_01_743701_745365	ribonuclease J [Carboxydothermus ferrireducens DSM 11255 Genome sequencing]	28.7738	29.194	29.0358	29.8461	29.8968	29.9334	27.9158	27.8437	26.7585	29.4088	29.4086	29.3243	28	28	28	66.1	66.1	66.1	61.158	0	323.31	7535000000	313	15128000	56099000	36946000	9598600	8884500	9084000	9223700	5213100	2491200	12698000	16017000	13606000	0.0141412	0.0266443	0.0185928	0.0197927	0.00633734	0.021001	0.020515	0.0228086	0.0214416	0.0012086	0.00599521
	2844896698	Ga0395992_01_746190_748394	S-DNA-T family DNA segregation ATPase FtsK/SpoIIIE [Carboxydothermus ferrireducens DSM 11255 Genome sequencing]	24.5648	25.0199	24.6016	25.1049	24.7276	24.6104	NaN	NaN	NaN	25.1808	24.6093	25.0191	18	18	18	28.6	28.6	28.6	81.339	0	57.394	348970000	59	629630	2699600	881560	306450	217660	168380	0	226530	0	346940	258010	658290	0.000588558	0.00128218	0.000443638	0.000771458	0.000448193	0.000670491	0.000502595	0.000422778	0.000531955	0.000126439	0
	2844896701	Ga0395992_01_750425_751465	tRNA 2-selenouridine synthase [Carboxydothermus ferrireducens DSM 11255 Genome sequencing]	24.5098	24.3089	24.4045	NaN	NaN	25.4812	24.6465	NaN	24.6891	NaN	NaN	NaN	16	16	16	46.5	46.5	46.5	40.082	0	49.185	239490000	51	1713800	2201900	1705300	975220	0	817390	582940	175510	849010	603960	181500	233050	0.00160201	0.0010458	0.000858178	0.00116866	0.000386836	0.00213371	0	0.00205235	0.00139535	0.0012091	0.000378899
	2844896702	Ga0395992_01_751462_752154	cytoskeletal protein RodZ [Carboxydothermus ferrireducens DSM 11255 Genome sequencing]	24.4124	24.7888	24.5966	NaN	NaN	NaN	NaN	NaN	24.6714	NaN	NaN	NaN	7	7	7	40.9	40.9	40.9	26.207	0	30.764	266340000	33	2726800	5512700	5931800	182370	183680	121490	1631300	1931200	2276400	0	0	0	0.00254893	0.00261826	0.00298513	0.00271744	0.000234403	0.000399012	0.000424132	0.000305044	0.000376063	6.27733e-05	0.00106031
	2844896703	Ga0395992_01_752174_753490	ribosomal protein S12 methylthiotransferase [Carboxydothermus ferrireducens DSM 11255 Genome sequencing]	24.8414	25.4154	24.854	25.2884	24.5799	24.603	NaN	NaN	NaN	24.3775	25.1194	24.934	10	10	10	29	29	29	50.253	0	28.204	340010000	44	1616200	4856800	3719700	728050	274540	191380	0	0	0	169060	919300	629190	0.00151077	0.00230674	0.00187191	0.00189647	0.000398553	0.00159292	0.000633935	0.000480528	0.000902461	0.000602855	0
	2844896704	Ga0395992_01_753483_753974	PncC family amidohydrolase [Carboxydothermus ferrireducens DSM 11255 Genome sequencing]	25.2644	24.4112	25.2955	NaN	NaN	NaN	25.4032	NaN	24.9635	24.6749	26.0989	24.2277	5	5	5	31.9	31.9	31.9	17.166	0	50.79	409020000	30	2882400	5662100	4837500	0	0	0	6228000	5121300	4647700	1549900	10137000	1352400	0.00269438	0.00268922	0.00243443	0.00260601	0.000148614	0	0	0	0	0	0.00404807
	2844896705	Ga0395992_01_754028_755059	recombination protein RecA [Carboxydothermus ferrireducens DSM 11255 Genome sequencing]	30.4154	30.1332	30.366	30.5561	30.4495	30.3783	30.4102	30.2816	30.5035	31.24	31.185	31.1449	21	21	21	75.5	75.5	75.5	37.536	0	323.31	21333000000	502	69307000	133330000	118890000	31001000	22612000	22404000	70584000	69129000	67977000	71504000	100030000	71719000	0.064786	0.0633252	0.0598304	0.0626472	0.00254644	0.067828	0.052213	0.0562533	0.0587647	0.00810479	0.0458781
	2844896707	Ga0395992_01_755637_757178	ribonuclease Y [Carboxydothermus ferrireducens DSM 11255 Genome sequencing]	30.0851	30.3106	30.2933	30.3896	30.3981	30.3446	29.9514	29.8962	29.8737	30.6246	30.6163	30.6943	35	35	35	68	68	68	57.564	0	323.31	16767000000	362	34111000	93375000	78719000	18888000	16041000	12074000	44535000	40659000	34921000	32531000	46996000	46531000	0.0318859	0.0443486	0.0396147	0.0386164	0.00629102	0.0413256	0.03704	0.0303161	0.0362272	0.00554956	0.0289468
	2844896709	Ga0395992_01_757779_758555	hypothetical protein [Carboxydothermus ferrireducens DSM 11255 Genome sequencing]	26.6808	26.5312	26.5454	26.898	27.5031	27.4657	NaN	NaN	25.3348	25.7925	27.3928	26.4401	7	7	7	35.7	35.7	35.7	28.248	0	23.365	1312600000	68	6630500	23739000	8747900	2498700	3586700	3054500	0	733440	1191200	1731000	9598900	9337200	0.00619798	0.0112749	0.00440231	0.00729172	0.00356444	0.00546698	0.00828198	0.00766942	0.00713946	0.00148044	0
	2844896710	Ga0395992_01_758676_758936	stage V sporulation protein S [Carboxydothermus ferrireducens DSM 11255 Genome sequencing]	32.9855	32.3919	32.7416	33.8517	33.5986	33.5319	33.4566	33.6311	33.1532	31.3297	31.3877	31.4327	5	5	5	77.9	77.9	77.9	8.8112	0	234.56	115640000000	315	2841800000	4189200000	4646100000	1571300000	1244000000	1100300000	4091500000	4460800000	3537600000	438960000	605750000	602070000	2.65643	1.98967	2.33811	2.32807	0.333494	3.43789	2.8725	2.7627	3.02436	0.36231	2.65939
	2844896711	Ga0395992_01_759010_759897	membrane dipeptidase [Carboxydothermus ferrireducens DSM 11255 Genome sequencing]	27.5045	26.9906	28.1736	25.1674	25.1091	26.1998	26.6396	26.4901	26.3909	24.9071	NaN	24.1351	9	9	9	53.6	53.6	53.6	33.564	0	203.38	1852700000	88	13157000	23963000	34896000	907070	419890	1347600	8448200	8008600	3874900	535780	44971	64093	0.0122988	0.0113813	0.0175611	0.013747	0.00333479	0.0019846	0.00096956	0.00338363	0.0021126	0.00121212	0.00549115
	2844896712	Ga0395992_01_759925_761076	aspartate/methionine/tyrosine aminotransferase [Carboxydothermus ferrireducens DSM 11255 Genome sequencing]	29.459	29.3175	29.587	26.5391	26.5855	25.9584	28.8882	28.6497	28.8815	29.6137	29.5917	29.4019	22	22	22	84.9	84.9	84.9	43.025	0	248.03	8628700000	190	28120000	58423000	65778000	621920	589070	395590	10537000	8938400	12145000	19503000	24506000	22326000	0.0262857	0.0277481	0.0331022	0.0290453	0.00358865	0.00136072	0.00136021	0.000993271	0.00123807	0.000211999	0.00684883
	2844896713	Ga0395992_01_761073_761498	hypothetical protein [Carboxydothermus ferrireducens DSM 11255 Genome sequencing]	25.7998	25.3474	25.4505	27.1006	27.2126	27.0117	25.6005	25.8134	25.6206	26.0014	26.1488	26.0225	6	6	6	68.1	68.1	68.1	15.186	0	61.015	708610000	48	10615000	11625000	14568000	8815200	9572800	7603500	4863700	5507000	5296900	2857200	2047200	1928000	0.00992257	0.00552131	0.00733122	0.0075917	0.00221216	0.019287	0.0221044	0.0190913	0.0201609	0.00168594	0.0031613
	2844896715	Ga0395992_01_761909_763360	IMP dehydrogenase [Carboxydothermus ferrireducens DSM 11255 Genome sequencing]	30.9198	31.4006	31.2202	31.6465	31.8039	31.6797	30.6354	30.5246	30.6337	31.5628	31.6504	31.577	32	32	32	71.6	71.6	71.6	52.515	0	323.31	30535000000	602	63174000	169430000	157970000	38635000	37606000	31708000	48881000	39277000	48047000	65339000	70459000	64792000	0.0590531	0.080471	0.0794971	0.073007	0.0120943	0.0845306	0.0868353	0.0796143	0.0836601	0.00368838	0.0317716
	2844896716	Ga0395992_01_763348_764208	MoxR-like ATPase [Carboxydothermus ferrireducens DSM 11255 Genome sequencing]	25.8338	25.6889	25.673	26.1052	26.2128	26.0587	26.0172	25.8496	25.923	26.4395	26.0801	26.2053	13	13	13	55.6	55.6	55.6	32.685	0	52.425	921020000	83	3600300	5721400	2800500	1133200	1038900	1034400	4445000	2554600	4117000	1159700	1384300	1764900	0.00336545	0.00271739	0.00140933	0.00249739	0.000996444	0.00247936	0.0023989	0.00259723	0.00249183	9.97502e-05	0.00288916
	2844896720	Ga0395992_01_768859_770490	predicted CoA-substrate-specific enzyme activase [Carboxydothermus ferrireducens DSM 11255 Genome sequencing]	24.9207	25.1305	24.7861	25.0228	NaN	24.8124	25.0993	25.3047	25.1557	NaN	24.8843	25.4107	15	15	15	33.7	33.7	33.7	60.439	0	33.152	477290000	47	965160	3174000	1844500	111320	119080	343220	1046900	1129900	720290	413000	458860	1082100	0.000902201	0.0015075	0.000928229	0.00111264	0.000342201	0.00024356	0.000274965	0.000861777	0.000460101	0.000348216	0.000680463
	2844896721	Ga0395992_01_770621_771367	hypothetical protein [Carboxydothermus ferrireducens DSM 11255 Genome sequencing]	25.915	26.0494	25.8544	26.0457	26.0738	25.328	25.2607	NaN	25.2784	25.6662	25.7014	25.4986	11	11	11	60.9	60.9	60.9	26.94	0	150.73	741530000	89	5285300	13669000	7380500	2037700	2004700	676520	1708000	578080	1851500	1696500	2612900	1512700	0.00494053	0.00649211	0.00371417	0.00504894	0.00139214	0.00445834	0.00462902	0.00169865	0.00359533	0.0016448	0.00111016
	2844896722	Ga0395992_01_771718_772419	epoxyqueuosine reductase QueG [Carboxydothermus ferrireducens DSM 11255 Genome sequencing]	NaN	NaN	NaN	NaN	NaN	NaN	25.1167	24.8258	24.612	NaN	NaN	NaN	6	6	6	31.3	31.3	31.3	26.027	0	14.126	97539000	12	0	0	0	0	0	0	2858900	1333300	1865100	0	0	38884	0	0	0	0	0	0	0	0	0	0	0.00185823
	2844896723	Ga0395992_01_772500_772811	hypothetical protein [Carboxydothermus ferrireducens DSM 11255 Genome sequencing]	29.3333	27.0367	29.5485	28.769	28.4205	27.5931	35.71	35.8364	36.3543	31.005	31.0722	31.0104	12	12	12	85.4	85.4	85.4	11.512	0	323.31	338800000000	1001	97042000	33231000	178870000	15398000	12139000	5931600	9044300000	9765500000	14189000000	140680000	199060000	186530000	0.0907118	0.0157831	0.0900148	0.0655032	0.0430603	0.0336897	0.0280299	0.0148934	0.0255377	0.00964281	5.87861
	2844896724	Ga0395992_01_773105_773644	uncharacterized peroxidase-related enzyme [Carboxydothermus ferrireducens DSM 11255 Genome sequencing]	27.606	26.2036	27.0943	22.7902	NaN	NaN	32.4196	32.0364	33.392	28.0813	28.5647	28.4694	18	18	18	86.6	86.6	86.6	20.138	0	323.31	36891000000	336	12606000	10954000	17477000	209920	0	0	447540000	458200000	943880000	15177000	22872000	16366000	0.0117837	0.00520262	0.00879515	0.00859382	0.00329516	0.00045929	0	0	0.000153097	0.000265171	0.290892
	2844896725	Ga0395992_01_773796_774497	CRP/FNR family transcriptional regulator [Carboxydothermus ferrireducens DSM 11255 Genome sequencing]	NaN	NaN	NaN	NaN	NaN	NaN	26.8288	26.8514	27.0161	26.2315	25.5422	NaN	6	6	6	24	24	24	26.436	0	36.881	863130000	27	1015000	0	2150600	522300	716590	407700	12381000	10243000	14839000	2385900	2743400	6942400	0.00094879	0	0.00108227	0.000677021	0.000590103	0.00114275	0.00165466	0.00102368	0.0012737	0.000335255	0.00804739
	2844896726	Ga0395992_01_774719_775294	hypothetical protein [Carboxydothermus ferrireducens DSM 11255 Genome sequencing]	25.5041	25.4579	25.0963	NaN	NaN	24.7664	26.0697	25.9789	25.5453	NaN	NaN	NaN	10	10	10	62.3	62.3	62.3	22.25	0	45.639	637960000	57	3850700	7357000	4350600	124480	155020	250550	6377300	4420600	3350600	475550	674540	485000	0.00359951	0.00349422	0.0021894	0.00309438	0.000785498	0.000272353	0.000357954	0.000629096	0.000419801	0.000186239	0.00414511
	2844896737	Ga0395992_01_783447_784103	ABC-2 type transport system ATP-binding protein [Carboxydothermus ferrireducens DSM 11255 Genome sequencing]	25.7383	24.9257	25.4826	NaN	NaN	NaN	25.9693	26.293	26.268	25.6151	25.106	24.7554	7	7	7	41.7	41.7	41.7	24.571	0	53.773	845300000	68	5339600	6871700	9689800	0	0	85304	5518600	4329500	10797000	1440200	1268700	648360	0.00499129	0.00326372	0.00487631	0.00437711	0.000965933	0	0	0.000214186	7.13954e-05	0.000123661	0.00358697
	2844896741	Ga0395992_01_786033_786299	hypothetical protein [Carboxydothermus ferrireducens DSM 11255 Genome sequencing]	25.6426	25.6503	25.8782	26.9966	27.2615	27.0842	28.1915	27.7761	27.9927	NaN	24.7885	NaN	5	5	5	44.3	44.3	44.3	10.532	0	33.202	1513800000	41	7823200	13828000	16081000	10466000	9636800	8742100	38831000	33512000	41306000	936360	1240700	1175200	0.00731288	0.00656763	0.00809263	0.00732438	0.000762566	0.0228989	0.0222522	0.0219502	0.0223671	0.000484665	0.0252393
	2844896755	Ga0395992_01_793398_794105	micrococcal nuclease [Carboxydothermus ferrireducens DSM 11255 Genome sequencing]	28.2497	28.6733	26.5478	29.2547	29.2929	29.4073	26.7058	27.7477	26.9087	27.9257	27.4394	28.0753	9	9	9	45.5	45.5	45.5	26.181	0	70.952	3176000000	68	11805000	41543000	22784000	26169000	25297000	25344000	3285600	6520300	3800300	4782300	5022300	6603600	0.0110349	0.0197309	0.0114659	0.0140772	0.00490096	0.0572559	0.0584128	0.0636352	0.059768	0.00339871	0.00213557
	2844896756	Ga0395992_01_794125_795543	S1-C subfamily serine protease [Carboxydothermus ferrireducens DSM 11255 Genome sequencing]	28.7849	27.673	28.0812	27.6718	27.3266	25.0128	29.425	29.3237	27.8597	28.2412	28.3541	28.3835	17	17	15	43.9	43.9	40.5	53.092	0	288.46	4857400000	205	19640000	14292000	17084000	2587000	1932700	365910	33980000	23385000	8638400	7243500	10113000	8499500	0.0183589	0.006788	0.00859738	0.0112481	0.00622421	0.00566017	0.00446276	0.000918748	0.00368056	0.00246559	0.0220863
	2844896758	Ga0395992_01_795974_796462	Skp family chaperone for outer membrane proteins [Carboxydothermus ferrireducens DSM 11255 Genome sequencing]	NaN	NaN	NaN	NaN	NaN	NaN	24.5921	24.8128	24.0189	NaN	NaN	NaN	7	7	7	41.4	41.4	41.4	18.555	0	49.437	114000000	17	609390	0	1156400	0	0	0	3223600	4257300	4719400	0	0	0	0.000569639	0	0.000581948	0.000383862	0.000332492	0	0	0	0	0	0.00209527
	2844896759	Ga0395992_01_796556_797365	hypothetical protein [Carboxydothermus ferrireducens DSM 11255 Genome sequencing]	29.2582	27.4541	28.4913	27.6776	27.681	27.518	31.6938	29.2706	29.3184	29.7966	29.933	29.853	14	8	8	52.8	38.7	38.7	29.53	0	128.11	11089000000	148	52422000	30846000	62376000	9486600	9588600	6233200	458990000	78079000	81733000	35554000	42728000	67017000	0.0490024	0.0146503	0.0313902	0.031681	0.0171779	0.020756	0.0221409	0.0156507	0.0195158	0.0034182	0.298334
	2844896766	Ga0395992_01_800402_800782	hypothetical protein [Carboxydothermus ferrireducens DSM 11255 Genome sequencing]	NaN	NaN	NaN	NaN	NaN	NaN	NaN	NaN	NaN	28.236	27.9649	28.181	2	2	2	16.7	16.7	16.7	12.945	0	49.956	854320000	24	2180300	0	3231800	2027700	760920	906390	14286000	12846000	15882000	23908000	26052000	27657000	0.00203808	0	0.00162638	0.00122148	0.00107768	0.00443646	0.00175703	0.00227582	0.0028231	0.00142109	0.0092856
	2844896768	Ga0395992_01_801011_801715	hypothetical protein [Carboxydothermus ferrireducens DSM 11255 Genome sequencing]	NaN	NaN	NaN	NaN	NaN	NaN	25.9437	25.9295	26.2063	NaN	NaN	NaN	6	6	6	40.2	40.2	40.2	26.945	0	24.946	273000000	18	128490	489620	0	122260	0	0	6178300	4966700	8542000	0	0	211050	0.000120108	0.000232546	0	0.000117551	0.000116294	0.000267496	0	0	8.91654e-05	0.000154439	0.00401577
	2844896770	Ga0395992_01_801970_803784	hypothetical protein [Carboxydothermus ferrireducens DSM 11255 Genome sequencing]	NaN	NaN	NaN	NaN	NaN	NaN	24.887	23.851	25.0855	NaN	23.8736	NaN	12	12	12	26.5	26.5	26.5	67.893	0	33.763	161680000	45	85976	195350	133930	0	0	0	1338800	408000	1625800	0	151490	232300	8.03677e-05	9.27817e-05	6.73991e-05	8.01828e-05	1.26923e-05	0	0	0	0	0	0.000870192
	2844896776	Ga0395992_01_810387_811535	hypothetical protein [Carboxydothermus ferrireducens DSM 11255 Genome sequencing]	26.4495	26.724	26.5271	26.9319	26.6707	27.0738	28.7853	28.734	28.8056	27.2376	27.3487	27.4761	26	26	26	79.8	79.8	79.8	42.679	0	137.07	3007200000	161	2163000	5624300	5415100	1061600	694850	1152600	22408000	21648000	23802000	2895300	3182300	2753000	0.0020219	0.00267127	0.0027251	0.00247276	0.000391378	0.0023227	0.00160447	0.00289402	0.00227373	0.000646169	0.0145647
	2844896778	Ga0395992_01_812376_812960	Flp pilus assembly protein CpaB [Carboxydothermus ferrireducens DSM 11255 Genome sequencing]	NaN	NaN	NaN	26.1445	25.9482	26.3417	26.1472	26.0813	26.9171	25.6185	25.2742	NaN	7	7	7	66.5	66.5	66.5	20.555	0	73.431	420590000	30	0	2112900	0	2205400	1622700	2432700	7302200	6783500	15112000	4539000	4320700	301440	0	0.00100352	0	0.000334508	0.000579385	0.00482526	0.00374695	0.00610817	0.00489346	0.00118209	0.00474628
	2844896780	Ga0395992_01_813703_814851	pilus assembly protein CpaF [Carboxydothermus ferrireducens DSM 11255 Genome sequencing]	NaN	22.9733	23.5658	24.2485	25.357	24.8278	27.6468	27.0885	28.1295	25.2115	25.8643	25.4942	22	22	22	68.3	68.3	68.3	43.399	0	107.68	997880000	88	0	871670	1823300	309810	389900	283830	10389000	7132600	14362000	357230	1724100	1358600	0	0.000414001	0.00091756	0.000443854	0.000459508	0.000677842	0.000900311	0.000712657	0.000763603	0.000119665	0.00675263
	2844896792	Ga0395992_01_819024_819611	uncharacterized protein (DUF2147 family) [Carboxydothermus ferrireducens DSM 11255 Genome sequencing]	NaN	NaN	NaN	26.8314	27.6039	26.9077	27.6477	26.5609	27.9032	27.0138	27.0043	27.0714	6	6	6	27.2	27.2	27.2	21.679	0	19.109	1214200000	29	741020	0	4294700	2717400	2161800	2412300	23717000	14078000	27206000	7569300	8524300	7943600	0.000692682	0	0.00216127	0.000951318	0.0011036	0.00594548	0.00499177	0.00605694	0.00566473	0.000585458	0.0154156
	2844896793	Ga0395992_01_819672_820382	hypothetical protein [Carboxydothermus ferrireducens DSM 11255 Genome sequencing]	27.9427	28.2522	28.3355	27.6826	28.3285	28.3964	28.0176	27.8404	28.1136	26.1668	26.218	26.1613	13	13	13	53.4	53.4	53.4	26.785	0	198.1	3853600000	130	25600000	60665000	52208000	5560300	6959300	6445500	24738000	19945000	24542000	3250000	6426500	2296900	0.0239301	0.0288129	0.0262732	0.0263387	0.00244208	0.0121655	0.0160696	0.0161837	0.0148063	0.00228767	0.0160792
	2844896794	Ga0395992_01_820771_821928	hypothetical protein [Carboxydothermus ferrireducens DSM 11255 Genome sequencing]	NaN	NaN	NaN	NaN	NaN	NaN	25.8324	25.895	26.2845	NaN	NaN	NaN	8	8	8	24.9	24.9	24.9	43.882	0	48.569	218210000	20	0	0	0	0	0	0	2425200	2151700	4515100	0	0	0	0	0	0	0	0	0	0	0	0	0	0.00157633
	2844896796	Ga0395992_01_822839_823594	ABC-type dipeptide/oligopeptide/nickel transport system ATPase component [Carboxydothermus ferrireducens DSM 11255 Genome sequencing]	NaN	NaN	NaN	NaN	NaN	NaN	26.2868	26.1995	26.1852	NaN	NaN	NaN	8	8	8	41.8	41.8	41.8	27.927	0	18.681	532950000	19	0	884400	8906100	0	483080	0	10368000	1693100	8882700	3534800	4777700	4742300	0	0.000420047	0.00448192	0.00163399	0.00247531	0	0.00111547	0	0.000371824	0.000644018	0.00673898
	2844896799	Ga0395992_01_824643_825638	plasmid segregation protein ParM [Carboxydothermus ferrireducens DSM 11255 Genome sequencing]	24.2683	25.2173	23.7236	NaN	NaN	NaN	27.0652	26.4433	27.0189	24.2964	24.7348	24.3024	12	12	12	33.8	33.8	33.8	36.099	0	39.313	671760000	51	1038400	2955900	1749600	0	0	0	11401000	3610800	13994000	508490	919380	921840	0.000970664	0.00140391	0.000880471	0.00108501	0.000279828	0	0	0	0	0	0.00741041
	2844896801	Ga0395992_01_826181_826948	hypothetical protein [Carboxydothermus ferrireducens DSM 11255 Genome sequencing]	26.7763	27.5657	27.2163	28.3586	27.7876	28.0007	28.82	28.3255	28.9562	28.777	28.7609	28.853	18	18	18	70.6	70.6	70.6	30.086	0	62.715	3888600000	116	1039200	5602600	2933500	1380000	957060	2383700	36418000	3992800	9565400	4600600	4430300	67047000	0.000971412	0.00266096	0.00147626	0.00170288	0.000867273	0.00301934	0.00220993	0.00598513	0.00373813	0.0019876	0.0236709
	2844896806	Ga0395992_01_831756_832556	ribosomal protein S1 [Carboxydothermus ferrireducens DSM 11255 Genome sequencing]	NaN	NaN	NaN	25.9146	NaN	NaN	27.0453	26.8991	27.3647	NaN	NaN	NaN	8	8	8	44	44	44	29.555	0	39.998	551490000	30	0	1327000	0	498050	349920	303340	14681000	10150000	14175000	0	0	0	0	0.00063026	0	0.000210087	0.000363881	0.0010897	0.000807994	0.000761644	0.000886445	0.000177541	0.00954234
	2844896811	Ga0395992_01_835665_837269	hypothetical protein [Carboxydothermus ferrireducens DSM 11255 Genome sequencing]	26.887	26.9599	26.7936	27.319	27.4808	27.0713	26.4765	26.3646	26.7213	26.9964	26.9437	26.8593	22	22	22	44.6	44.6	44.6	62.219	0	156.42	1651700000	164	5917500	10892000	9178300	2873900	1930100	2127600	2942500	2312300	4766700	2677900	3831400	2138200	0.00553149	0.00517317	0.0046189	0.00510785	0.000459789	0.00628789	0.00445676	0.0053421	0.00536225	0.00091573	0.00191256
	2844896812	Ga0395992_01_837266_837769	hypothetical protein [Carboxydothermus ferrireducens DSM 11255 Genome sequencing]	27.656	27.1639	27.3722	28.3462	28.2999	28.2967	27.8546	27.8868	27.6955	28.1632	27.7667	27.6579	8	8	8	48.5	48.5	48.5	19.671	0	151.24	3180800000	91	18878000	49034000	50235000	15186000	15886000	15522000	33815000	36171000	40372000	18620000	18310000	2762100	0.0176466	0.0232888	0.0252803	0.0220719	0.0039597	0.0332259	0.0366821	0.0389735	0.0362938	0.00289344	0.021979
	2844896816	Ga0395992_01_840265_840465	uncharacterized membrane protein YvbJ [Carboxydothermus ferrireducens DSM 11255 Genome sequencing]	26.5272	26.5112	26.6585	27.2178	27.3942	26.8651	25.7279	NaN	25.8451	25.9549	NaN	NaN	3	3	3	36.4	36.4	36.4	7.8092	0	58.19	1436500000	58	37665000	100150000	61527000	16685000	16987000	11425000	15457000	0	20997000	6657900	8632900	7419500	0.0352081	0.0475664	0.0309629	0.0379125	0.00862576	0.0365056	0.0392244	0.0286866	0.0348055	0.00547074	0.0100467
	2844896829	Ga0395992_01_849554_850090	single-strand DNA-binding protein [Carboxydothermus ferrireducens DSM 11255 Genome sequencing]	26.2253	25.3454	26.3955	27.0381	26.7651	26.6331	26.5468	NaN	26.6157	27.7597	27.6867	27.6139	8	8	8	37.6	37.6	37.6	19.845	0	83.062	1065100000	59	7201000	8304400	16993000	5319700	4764000	3378500	4835400	2257700	8263300	10921000	14034000	12932000	0.00673127	0.00394418	0.00855158	0.00640901	0.00232054	0.0116391	0.0110005	0.00848294	0.0103742	0.0016687	0.00314291
	2844896842	Ga0395992_01_861063_861806	hypothetical protein [Carboxydothermus ferrireducens DSM 11255 Genome sequencing]	24.8027	NaN	24.4372	NaN	NaN	NaN	27.4126	26.8692	24.9578	NaN	NaN	NaN	10	10	10	39.3	39.3	39.3	29.43	0	30.868	496400000	33	1482800	1527800	2031200	0	0	0	12497000	18139000	3110300	0	0	0	0.00138608	0.00072563	0.00102218	0.00104463	0.000330794	0	0	0	0	0	0.00812279
	2844896843	Ga0395992_01_861966_862457	hypothetical protein [Carboxydothermus ferrireducens DSM 11255 Genome sequencing]	24.2082	23.7678	24.1116	25.4916	25.3548	24.811	24.7983	24.619	24.3715	24.8642	24.6179	24.7813	4	4	4	23.9	23.9	23.9	19.221	0	15.849	311290000	42	3169100	5315700	5876000	2673900	2022800	1275500	8402200	4279000	5672000	3466100	4626700	4232900	0.00296238	0.0025247	0.00295705	0.00281471	0.000251169	0.0058503	0.00467081	0.0032026	0.00457457	0.00132647	0.00546125
	2844896846	Ga0395992_01_863955_864293	hypothetical protein [Carboxydothermus ferrireducens DSM 11255 Genome sequencing]	25.5437	25.5636	25.7065	25.9832	25.7939	26.25	26.4756	26.2373	26.2113	24.6988	25.4979	25.7333	7	7	7	60.7	60.7	60.7	12.578	0	31.891	784910000	77	1634700	11517000	11682000	5122400	4277000	1895800	19557000	17522000	14100000	3652100	4253000	3002200	0.00152807	0.00547001	0.00587887	0.00429232	0.00240262	0.0112074	0.00987594	0.00476009	0.00861449	0.00340375	0.0127116
	2844896847	Ga0395992_01_864290_865123	diguanylate cyclase (GGDEF)-like protein [Carboxydothermus ferrireducens DSM 11255 Genome sequencing]	25.5977	25.9549	26.2027	NaN	NaN	NaN	24.8858	NaN	25.4842	NaN	NaN	24.4972	11	11	11	49.5	49.5	49.5	31.782	0	61.882	639630000	45	3213400	13838000	11188000	0	0	0	1979100	1467800	2460900	212700	0	384420	0.00300379	0.00657237	0.00563027	0.00506881	0.00184936	0	0	0	0	0	0.00128637
	2844896848	Ga0395992_01_865172_865669	hypothetical protein [Carboxydothermus ferrireducens DSM 11255 Genome sequencing]	25.3402	25.5178	25.6058	NaN	25.6188	25.4904	25.9998	25.9116	26.1034	25.0771	25.2806	25.0681	8	8	8	62.4	62.4	62.4	18.995	0	50.709	753460000	68	2749900	16849000	8944900	730360	1606000	1329000	9377600	8802200	8712100	2040500	3238800	2792300	0.00257052	0.00800245	0.00450145	0.00502481	0.00275353	0.00159798	0.00370838	0.00333693	0.0028811	0.00112663	0.00609524
	2844896849	Ga0395992_01_865730_866179	transcriptional regulator with XRE-family HTH domain [Carboxydothermus ferrireducens DSM 11255 Genome sequencing]	29.2161	28.9506	28.9794	30.3555	30.4391	30.4408	29.822	29.7913	29.5644	28.4238	28.3147	28.4659	8	8	8	59.7	59.7	59.7	16.522	0	323.31	9199900000	205	97787000	169990000	188900000	72295000	89217000	69929000	162060000	100650000	141230000	26928000	27485000	38062000	0.0914082	0.080737	0.0950623	0.0890692	0.00744362	0.158176	0.206009	0.175582	0.179922	0.0242102	0.105336
	2844896855	Ga0395992_02_2_499	ABC-type Fe3+-hydroxamate transport system substrate-binding protein [Carboxydothermus ferrireducens DSM 11255 Genome sequencing]	29.6032	29.9376	29.7993	32.0163	31.5728	31.7553	30.1388	29.6661	30.0544	30.0239	29.909	29.9788	10	10	10	56.6	56.6	56.6	18.138	0	189.3	14529000000	184	85492000	246210000	202610000	195330000	122180000	136960000	128650000	100540000	136190000	52816000	62276000	64903000	0.0799153	0.116938	0.101962	0.0996049	0.0186234	0.427368	0.282124	0.343887	0.351126	0.0728923	0.0836198
	2844896857	Ga0395992_02_860_1501	CRP/FNR family transcriptional regulator [Carboxydothermus ferrireducens DSM 11255 Genome sequencing]	25.3868	25.5949	25.5838	25.0399	25.1354	25.127	25.0531	NaN	24.9107	NaN	NaN	NaN	9	9	9	54.5	54.5	54.5	24.265	0	129.62	495050000	57	5421200	11837000	11460000	988430	1671300	668970	1638400	1326300	1375100	178870	172830	0	0.00506757	0.005622	0.00576715	0.00548557	0.000369204	0.00216261	0.00385917	0.00167969	0.00256716	0.00114467	0.00106493
	2844896858	Ga0395992_02_1504_3969	leucyl-tRNA synthetase [Carboxydothermus ferrireducens DSM 11255 Genome sequencing]	30.2131	30.3828	30.2242	28.7302	28.4748	28.187	28.9306	28.9425	28.3027	29.2174	29.1162	29.2446	45	45	45	55.3	55.3	55.3	95.063	0	323.31	11846000000	395	34846000	82806000	66016000	3395000	2277500	1415700	8864200	9126400	5889900	6356300	8086500	7694600	0.032573	0.0393288	0.033222	0.0350413	0.00372729	0.00742802	0.00525893	0.00355462	0.00541386	0.00194134	0.00576154
	2844896861	Ga0395992_02_4352_4714	ribosome-associated protein [Carboxydothermus ferrireducens DSM 11255 Genome sequencing]	27.2819	26.5805	27.0197	27.2675	27.3523	27.0613	27.5912	27.7343	27.4333	NaN	NaN	NaN	5	5	5	41.7	41.7	41.7	13.8	0	21.112	1827800000	45	16633000	31288000	65946000	12088000	10152000	7720200	36820000	63558000	46461000	683590	0	2370600	0.015548	0.0148603	0.0331868	0.0211983	0.010388	0.0264477	0.0234418	0.0193843	0.0230913	0.00354469	0.0239322
	2844896866	Ga0395992_02_6625_7662	SAM-dependent MidA family methyltransferase [Carboxydothermus ferrireducens DSM 11255 Genome sequencing]	23.7685	23.5978	NaN	NaN	NaN	NaN	NaN	NaN	23.864	24.0371	NaN	23.8704	11	11	11	33.3	33.3	33.3	39.823	0	38.296	163730000	56	678490	2162200	420600	0	0	19181	217930	303670	1070900	241600	194890	406430	0.000634231	0.00102694	0.000211663	0.000624278	0.000407729	0	0	4.81608e-05	1.60536e-05	2.78056e-05	0.00014165
	2844896868	Ga0395992_02_8889_10124	CBS domain-containing protein/sporulation protein YlmC with PRC-barrel domain [Carboxydothermus ferrireducens DSM 11255 Genome sequencing]	NaN	NaN	NaN	NaN	NaN	NaN	NaN	NaN	NaN	24.8593	24.736	24.7499	11	11	11	34.8	34.8	34.8	46.544	0	26.48	182610000	29	824140	1278100	532600	482450	715280	247120	0	0	524640	709710	1133500	228190	0.00077038	0.000607035	0.000268026	0.000548481	0.000256245	0.00105557	0.00165164	0.000620483	0.00110923	0.000517669	0
	2844896870	Ga0395992_02_10503_11750	glutamate-5-semialdehyde dehydrogenase [Carboxydothermus ferrireducens DSM 11255 Genome sequencing]	29.7521	29.7995	29.9482	31.5399	31.8923	31.3855	29.385	29.2635	29.6761	30.5699	30.5979	30.582	29	29	29	71.3	71.3	71.3	45.46	0	323.31	15309000000	424	33494000	88739000	79988000	46505000	55598000	33395000	19534000	19206000	32439000	29115000	41634000	32511000	0.0313091	0.0421467	0.0402533	0.037903	0.00578842	0.10175	0.12838	0.0838501	0.10466	0.0224073	0.0126967
	2844896871	Ga0395992_02_11764_12882	glutamate 5-kinase [Carboxydothermus ferrireducens DSM 11255 Genome sequencing]	27.3535	27.3366	27.3568	29.0517	29.178	28.7071	26.772	26.2612	26.9608	28.3707	28.2992	28.1819	17	17	17	61.6	61.6	61.6	40.408	0	323.31	2254300000	149	6402500	13162000	14001000	9581800	12818000	5643000	3578600	3032800	3883600	9493600	9763700	9900600	0.00598486	0.00625131	0.00704588	0.00642735	0.000551985	0.0209643	0.0295978	0.0141688	0.021577	0.00773274	0.00232601
	2844896872	Ga0395992_02_12890_13351	Cys-tRNA(Pro) deacylase [Carboxydothermus ferrireducens DSM 11255 Genome sequencing]	27.7378	27.4217	27.7202	NaN	NaN	NaN	29.0393	29.2667	28.4471	27.8049	27.3675	27.6505	8	8	8	75.2	75.2	75.2	16.121	0	182.13	3735700000	82	27153000	26029000	37625000	0	0	0	81474000	88896000	53638000	9716300	8552300	11314000	0.0253818	0.0123625	0.0189345	0.0188929	0.00650974	0	0	0	0	0	0.0529564
	2844896873	Ga0395992_02_13408_13752	molybdate transport system regulatory protein [Carboxydothermus ferrireducens DSM 11255 Genome sequencing]	25.0106	25.3335	26.1119	29.0686	28.9752	29.513	25.9115	25.9658	25.9642	26.8634	26.8811	26.1186	5	5	5	39.5	39.5	39.5	13.096	0	31.04	952000000	52	6066700	7529300	4225500	64157000	60886000	45995000	3212700	3440800	7744300	5395900	9111600	4929300	0.00567096	0.00357605	0.00212645	0.00379115	0.00178202	0.140371	0.140591	0.115487	0.13215	0.0144306	0.00208819
	2844896874	Ga0395992_02_13758_14453	ABC-type sugar transport system ATPase subunit [Carboxydothermus ferrireducens DSM 11255 Genome sequencing]	24.9743	NaN	NaN	27.1745	26.9467	26.4755	NaN	NaN	NaN	25.8825	26.0389	25.939	6	6	6	26	26	26	27.225	0	31.246	280310000	27	999200	1201200	1599900	4610800	3490300	2122600	0	0	0	2819100	3694000	3310700	0.000934021	0.000570511	0.000805136	0.000769889	0.0001843	0.0100881	0.00805939	0.00532955	0.00782568	0.00238787	0
	2844896876	Ga0395992_02_15158_16012	tungstate transport system substrate-binding protein [Carboxydothermus ferrireducens DSM 11255 Genome sequencing]	30.1711	30.8627	31.0997	34.3907	34.3719	33.9138	29.4478	29.1955	29.7435	32.0344	32.1307	32.0953	27	27	27	71.8	71.8	71.8	31.373	0	323.31	40507000000	539	51622000	191390000	207030000	398800000	388430000	256850000	24413000	19968000	37734000	117100000	141030000	146880000	0.0482546	0.0909009	0.104186	0.0811139	0.0292219	0.872546	0.896917	0.644914	0.804792	0.138994	0.0158679
	2844896877	Ga0395992_02_16265_17473	MFS family permease [Carboxydothermus ferrireducens DSM 11255 Genome sequencing]	24.429	24.6144	24.4712	NaN	NaN	NaN	NaN	NaN	NaN	24.6667	24.7985	24.7687	5	5	5	17.2	17.2	17.2	44.235	0	40.354	193540000	28	660570	2051000	1260300	0	0	0	506190	504440	466950	1261700	2250700	1799300	0.00061748	0.000974125	0.000634235	0.000741947	0.000201247	0	0	0	0	0	0.000329013
	2844896880	Ga0395992_02_18180_19469	GTP-binding protein [Carboxydothermus ferrireducens DSM 11255 Genome sequencing]	26.5359	26.7605	26.8533	26.2762	26.4683	26.1867	26.201	26.1393	26.5882	26.6403	26.661	26.5348	17	17	17	51.7	51.7	51.7	47.185	0	322.7	1575500000	160	5744300	15662000	13953000	566950	904210	783150	2174800	2434500	3897000	2263200	3091300	2509300	0.00536959	0.00743869	0.00702173	0.00661	0.00109427	0.00124045	0.00208789	0.00196638	0.00176491	0.000458242	0.00141357
	2844896881	Ga0395992_02_19483_19902	hypothetical protein [Carboxydothermus ferrireducens DSM 11255 Genome sequencing]	NaN	NaN	NaN	NaN	NaN	NaN	26.5452	26.4387	26.2102	25.3018	25.4072	25.203	8	8	8	44.6	44.6	44.6	16.812	0	19.895	497230000	36	621940	2070600	1719100	0	0	66308	17200000	9177800	9038700	2328500	3875000	3690800	0.00058137	0.000983434	0.000865122	0.000809976	0.000206627	0	0	0.00016649	5.54967e-05	9.61231e-05	0.0111796
	2844896882	Ga0395992_02_19963_20229	large subunit ribosomal protein L27 [Carboxydothermus ferrireducens DSM 11255 Genome sequencing]	29.4526	28.6149	29.2387	30.6078	30.5007	30.6144	28.4462	29.003	28.9145	27.7003	27.6908	27.6371	5	5	5	60.2	60.2	60.2	9.5339	0	89.822	8325800000	134	225680000	253680000	357460000	123700000	104010000	103000000	117490000	129320000	127140000	26140000	34804000	32546000	0.210959	0.120486	0.179889	0.170444	0.04597	0.270647	0.240168	0.258618	0.256478	0.0153519	0.076366
	2844896883	Ga0395992_02_20248_20559	large subunit ribosomal protein L21 [Carboxydothermus ferrireducens DSM 11255 Genome sequencing]	29.6772	29.9477	29.8689	29.1807	28.7105	29.1123	28.8529	28.7999	29.0907	29.2825	29.1553	29.4327	6	6	6	63.1	63.1	63.1	11.602	0	39.156	10800000000	118	192550000	510920000	475760000	55607000	37956000	42827000	110980000	89288000	150310000	92628000	117540000	97977000	0.17999	0.242662	0.239422	0.220691	0.0352858	0.121664	0.0876435	0.107533	0.105613	0.0170913	0.0721347
	2844896885	Ga0395992_02_20757_21650	hypothetical protein [Carboxydothermus ferrireducens DSM 11255 Genome sequencing]	28.0988	28.7523	28.5666	26.0103	NaN	26.0192	28.2719	28.2402	28.9494	27.9324	28.3636	28.1407	19	19	19	60.9	60.9	60.9	33.54	0	251.5	5219900000	211	16159000	60735000	50148000	1049000	186830	915440	30195000	19940000	33543000	5478400	9925200	8087600	0.0151049	0.0288462	0.0252366	0.0230625	0.00712391	0.00229514	0.000431406	0.00229854	0.00167503	0.00107701	0.0196261
	2844896886	Ga0395992_02_22018_23196	Rne/Rng family ribonuclease [Carboxydothermus ferrireducens DSM 11255 Genome sequencing]	26.1339	26.045	26.0879	26.5901	26.5759	26.0196	24.8942	24.8635	NaN	25.9102	25.957	26.0842	14	14	14	46.9	46.9	46.9	44.917	0	82.696	823300000	61	3108700	6417400	8214200	1321900	1321600	1004000	793680	791080	316950	865450	1583500	1282000	0.00290592	0.00304795	0.00413373	0.00336253	0.00067164	0.00289222	0.00305168	0.0025209	0.0028216	0.000272346	0.000515875
	2844896887	Ga0395992_02_23208_23819	radical SAM-linked protein [Carboxydothermus ferrireducens DSM 11255 Genome sequencing]	27.5577	27.0523	26.9594	NaN	NaN	25.4298	27.125	27.4197	27.1305	26.1881	26.4618	26.6656	10	10	10	65.5	65.5	65.5	23.485	0	109.66	2013500000	78	24933000	39912000	30222000	0	2404600	861770	18314000	24040000	19616000	2128300	3019100	3379300	0.0233066	0.0189563	0.015209	0.0191573	0.00405255	0	0.00555242	0.00216378	0.00257207	0.00279863	0.0119037
	2844896888	Ga0395992_02_23803_25668	radical SAM family uncharacterized protein [Carboxydothermus ferrireducens DSM 11255 Genome sequencing]	25.4637	25.8542	25.1151	NaN	NaN	NaN	NaN	NaN	NaN	25.2779	25.396	25.8937	12	12	12	24.5	24.5	24.5	70.441	0	59.096	385610000	34	1772700	6046400	2459300	101990	0	43596	116360	0	125370	376380	448910	1336700	0.00165706	0.00287174	0.00123762	0.00192214	0.000848699	0.000223147	0	0.000109463	0.00011087	0.00011158	7.56316e-05
	2844896889	Ga0395992_02_25735_26583	stage IV sporulation protein FB [Carboxydothermus ferrireducens DSM 11255 Genome sequencing]	23.21	23.3317	23.3001	NaN	NaN	NaN	NaN	NaN	NaN	NaN	NaN	NaN	1	1	1	4.6	4.6	4.6	31.742	0.0088496	2.2578	54105000	7	925650	2371500	2113400	0	0	0	0	0	0	0	0	0	0.000865269	0.00112635	0.00106355	0.00101839	0.000136272	0	0	0	0	0	0
	2844896890	Ga0395992_02_26584_27234	murein DD-endopeptidase MepM/ murein hydrolase activator NlpD [Carboxydothermus ferrireducens DSM 11255 Genome sequencing]	29.999	28.6981	28.348	25.42	NaN	NaN	NaN	NaN	NaN	NaN	NaN	NaN	9	9	9	53.2	53.2	53.2	24.035	0	186.17	3091300000	57	83558000	73740000	116940000	1853300	484950	267860	0	0	0	0	0	0	0.0781074	0.0350229	0.0588491	0.0573265	0.0215826	0.00405489	0.00111979	0.000672559	0.00194908	0.00183734	0
	2844896891	Ga0395992_02_27297_28232	glyoxylase-like metal-dependent hydrolase (beta-lactamase superfamily II) [Carboxydothermus ferrireducens DSM 11255 Genome sequencing]	29.3425	29.412	29.3561	29.6719	29.9955	29.8525	28.7164	28.6525	28.7927	30.0471	29.6414	29.5073	21	21	21	73.3	73.3	73.3	35.132	0	323.31	9164700000	293	30299000	84436000	53582000	14181000	18877000	17037000	17301000	13355000	22048000	24550000	26325000	25317000	0.0283226	0.040103	0.0269647	0.0317967	0.00722538	0.031027	0.0435885	0.0427775	0.039131	0.00702998	0.0112453
	2844896895	Ga0395992_02_30314_31006	cytochrome b subunit of formate dehydrogenase [Carboxydothermus ferrireducens DSM 11255 Genome sequencing]	28.4927	29.7513	28.8054	29.6189	29.6413	29.5354	29.3399	29.2705	28.5749	28.2184	28.4612	28.4359	8	8	8	25.7	25.7	25.7	26.916	0	289.79	9906300000	158	38395000	242020000	86416000	34175000	34338000	27517000	85790000	85683000	53744000	18880000	24490000	32333000	0.0358904	0.114948	0.0434881	0.0647754	0.0436162	0.0747724	0.0792892	0.0690913	0.0743843	0.00511004	0.0557617
	2844896897	Ga0395992_02_31893_32060	hypothetical protein [Carboxydothermus ferrireducens DSM 11255 Genome sequencing]	27.8378	27.631	27.5134	NaN	NaN	NaN	25.9244	25.8198	25.6009	27.5342	NaN	27.1615	4	4	4	40	40	40	6.4666	0	13.536	2925600000	44	137070000	247850000	210380000	0	0	990860	21116000	19189000	29974000	36275000	13643000	36533000	0.128129	0.117717	0.105872	0.117239	0.0111361	0	0	0.00248791	0.000829303	0.0014364	0.013725
	2844896901	Ga0395992_02_33163_33444	cell division topological specificity factor [Carboxydothermus ferrireducens DSM 11255 Genome sequencing]	27.2736	27.6625	27.2165	NaN	NaN	26.5581	27.4026	26.9733	27.2069	26.3046	25.8679	26.3668	6	6	6	68.8	68.8	68.8	10.712	0	68.079	2038200000	51	21768000	64010000	41593000	1563400	0	3557300	23596000	28099000	36578000	2251200	6511200	2418900	0.020348	0.0304016	0.0209313	0.0238937	0.0056436	0.00342061	0	0.00893188	0.00411749	0.00450653	0.0153369
	2844896902	Ga0395992_02_33460_34254	septum site-determining protein MinD [Carboxydothermus ferrireducens DSM 11255 Genome sequencing]	29.9602	30.0687	29.8681	27.2928	27.8466	29.0545	30.8107	30.7617	30.2826	29.1477	29.2425	29.1615	19	19	19	68.2	68.2	68.2	28.799	0	323.31	16668000000	341	82686000	175400000	143060000	2020000	3815900	9483100	133650000	138570000	109950000	19527000	26990000	23338000	0.0772923	0.0833064	0.0719937	0.0775308	0.00566013	0.00441961	0.00881122	0.0238107	0.0123472	0.0101676	0.0868697
	2844896904	Ga0395992_02_34717_36702	penicillin-binding protein 2 [Carboxydothermus ferrireducens DSM 11255 Genome sequencing]	26.5145	27.3342	26.1865	29.1768	29.7406	29.5488	26.5558	25.9778	26.8452	27.2298	27.928	26.5067	17	17	17	31.8	31.8	31.8	73.863	0	43.025	2354500000	79	2972700	3315900	928300	7736100	10003000	5859800	3705200	799620	2869400	540350	6946500	440880	0.00277879	0.00157489	0.000467159	0.00160695	0.00115615	0.016926	0.0230977	0.0147131	0.0182456	0.00434528	0.0024083
	2844896906	Ga0395992_02_37202_38023	rod shape-determining protein MreC [Carboxydothermus ferrireducens DSM 11255 Genome sequencing]	NaN	25.1804	25.4271	27.0453	27.018	26.7834	25.3743	25.3105	25.3456	24.9522	24.8404	NaN	9	9	9	37.7	37.7	37.7	30.448	0	30.635	673700000	45	846060	6812200	3604300	2553000	2611900	1731000	4418300	3802000	3784800	777020	705360	509710	0.00079087	0.00323546	0.00181383	0.00194672	0.0012277	0.00558578	0.00603109	0.0043463	0.00532106	0.000873036	0.0028718
	2844896907	Ga0395992_02_38029_39075	rod shape-determining protein MreB [Carboxydothermus ferrireducens DSM 11255 Genome sequencing]	28.8298	29.04	28.9883	28.4552	28.419	28.951	29.4201	29.2503	29.2891	28.8966	28.8226	28.8162	20	19	19	63.5	63.5	63.5	37.022	0	246.01	8158400000	303	28805000	74681000	66770000	5787500	6740000	7751300	41617000	40172000	39959000	12093000	19040000	15791000	0.026926	0.0354698	0.0336014	0.0319991	0.00449164	0.0126626	0.0155632	0.0194624	0.0158961	0.00341209	0.0270502
	2844896908	Ga0395992_02_39091_39771	DNA repair protein RadC [Carboxydothermus ferrireducens DSM 11255 Genome sequencing]	26.1766	26.0038	26.1944	27.5971	26.8885	26.7067	NaN	NaN	NaN	25.964	25.9932	25.6548	12	12	12	76.1	76.1	76.1	24.996	0	94.602	802200000	74	6319900	9168200	12372000	7239000	3028900	3322000	0	0	0	1398400	1720900	940610	0.00590765	0.00435445	0.0062261	0.00549607	0.00100141	0.0158384	0.00699398	0.00834107	0.0103912	0.0047653	0
	2844896909	Ga0395992_02_39771_40331	septum formation protein [Carboxydothermus ferrireducens DSM 11255 Genome sequencing]	25.6475	25.4237	25.5535	NaN	NaN	NaN	26.7664	26.2924	26.5526	25.1821	25.2525	25.0007	9	9	9	51.6	51.6	51.6	21.286	0	115.4	897830000	64	4424900	8652700	12559000	0	0	0	13384000	8358900	12314000	1355300	947250	1154700	0.00413626	0.00410961	0.00632021	0.00485536	0.00126867	0	0	0	0	0	0.00869932
	2844896910	Ga0395992_02_40427_41053	redox-sensing transcriptional repressor [Carboxydothermus ferrireducens DSM 11255 Genome sequencing]	30.1846	30.0471	30.1235	30.5084	30.9478	30.9075	31.2868	31.1314	31.5792	30.435	30.5784	30.4017	18	18	18	78.8	78.8	78.8	22.886	0	323.31	22878000000	373	100180000	175320000	180070000	44283000	53104000	47626000	225900000	119940000	289130000	96013000	107200000	69282000	0.0936451	0.0832684	0.0906187	0.0891774	0.00533637	0.096888	0.122621	0.119582	0.113031	0.0140622	0.14683
	2844896914	Ga0395992_02_44338_45636	dihydrofolate synthase/folylpolyglutamate synthase [Carboxydothermus ferrireducens DSM 11255 Genome sequencing]	25.3962	25.0077	26.2705	NaN	NaN	NaN	25.1493	NaN	23.8061	23.5653	23.9983	24.0025	17	17	17	45.4	45.4	45.4	47.736	0	77.849	527080000	66	2177600	4896700	6080400	0	0	0	1010800	257640	354830	96284	263400	288360	0.00203555	0.00232569	0.00305991	0.00247372	0.000527978	0	0	0	0	0	0.000656999
	2844896915	Ga0395992_02_45626_48256	valyl-tRNA synthetase [Carboxydothermus ferrireducens DSM 11255 Genome sequencing]	29.4854	29.8823	29.5718	27.553	27.8928	26.8303	28.729	28.7331	28.8385	29.1086	29.2923	29.2208	47	47	47	63.2	63.2	63.2	101.29	0	323.31	9392200000	435	17522000	50876000	32886000	1078900	1242000	489590	8514200	7638100	10052000	6150200	8726900	7806000	0.016379	0.0241636	0.0165496	0.0190307	0.00444602	0.00236056	0.00286788	0.00122929	0.00215258	0.000838859	0.00553405
	2844896918	Ga0395992_02_49567_51951	ATP-dependent Lon protease [Carboxydothermus ferrireducens DSM 11255 Genome sequencing]	29.3224	29.1877	29.2921	29.7393	29.962	29.4611	29.2136	29.253	29.3077	29.7437	29.8875	29.8171	43	43	43	53.9	53.9	53.9	90.09	0	323.31	9806300000	453	14685000	34742000	31816000	5835900	5779500	3030200	10382000	10603000	13086000	16839000	21986000	20648000	0.0137271	0.0165008	0.0160111	0.015413	0.00148042	0.0127685	0.0133453	0.0076084	0.0112408	0.0031589	0.00674808
	2844896921	Ga0395992_02_54112_55368	ATP-dependent Clp protease ATP-binding subunit ClpX [Carboxydothermus ferrireducens DSM 11255 Genome sequencing]	28.1071	27.9475	28.0454	27.2773	27.1304	26.9929	NaN	NaN	24.3508	28.1221	28.4594	28.0112	21	21	21	50	50	50	46.539	0	257.72	2455600000	140	15658000	25101000	23937000	2166900	1879400	1860200	0	556330	805450	6263900	9174900	7505100	0.0146366	0.0119218	0.0120461	0.0128682	0.00153279	0.00474102	0.00433969	0.0046707	0.0045838	0.000214314	0
	2844896922	Ga0395992_02_55385_55972	ATP-dependent Clp protease protease subunit [Carboxydothermus ferrireducens DSM 11255 Genome sequencing]	31.1623	31.12	31.2583	31.5062	31.5091	31.4566	30.4019	30.4036	30.8893	31.9851	32.1384	32.0237	11	11	11	60	60	60	21.824	0	233.98	37555000000	487	273040000	551920000	560420000	119780000	112500000	103600000	136260000	175210000	262140000	153760000	230350000	206620000	0.255229	0.262135	0.282027	0.266464	0.0139132	0.26207	0.259772	0.260125	0.260656	0.00123764	0.0885661
	2844896923	Ga0395992_02_55997_57280	trigger factor [Carboxydothermus ferrireducens DSM 11255 Genome sequencing]	31.7647	31.6454	31.7773	31.5736	31.7705	31.3499	31.5888	31.4855	31.7161	32.1224	32.0906	32.1221	38	38	38	82	82	82	48.749	0	323.31	51610000000	919	169110000	337950000	332250000	41043000	44162000	30780000	146800000	115710000	167640000	85330000	113720000	110250000	0.158079	0.16051	0.167202	0.16193	0.00472457	0.0897991	0.101974	0.0772842	0.0896857	0.0123451	0.0954169
	2844896932	Ga0395992_02_58861_59469	XTP/dITP diphosphohydrolase [Carboxydothermus ferrireducens DSM 11255 Genome sequencing]	26.1176	25.8593	25.8739	NaN	NaN	NaN	27.1901	27.1554	26.8507	NaN	NaN	24.6634	8	8	8	49	49	49	22.531	0	54.311	1071900000	44	6862100	7085500	10214000	0	0	0	16538000	18145000	14336000	552320	221280	993240	0.00641448	0.00336527	0.00514011	0.00497328	0.00153144	0	0	0	0	0	0.0107494
	2844896933	Ga0395992_02_59444_60208	ribonuclease PH [Carboxydothermus ferrireducens DSM 11255 Genome sequencing]	28.5412	28.4825	28.4121	28.7797	28.8543	28.2086	28.3553	28.2818	28.3608	28.5685	28.3959	28.2961	13	13	13	61.8	61.8	61.8	27.771	0	224.05	5549300000	168	30964000	63784000	58741000	8117000	5037900	5476700	29845000	29867000	25762000	13228000	15968000	15272000	0.0289442	0.0302943	0.0295609	0.0295998	0.000675893	0.0177594	0.0116329	0.0137512	0.0143812	0.00311145	0.0193986
	2844896934	Ga0395992_02_60208_61110	tRNA A37 threonylcarbamoyladenosine biosynthesis protein TsaE [Carboxydothermus ferrireducens DSM 11255 Genome sequencing]	25.8879	25.57	25.8643	26.069	26.1351	25.6609	25.3123	25.2156	25.7425	25.2622	25.5361	NaN	11	11	11	39	39	39	34.272	0	60.101	769050000	86	5690700	6034300	6313100	1556300	1153800	667760	992760	2040900	2286000	1021200	1956900	947610	0.00531949	0.002866	0.00317701	0.0037875	0.00133582	0.00340507	0.00266422	0.00167665	0.00258198	0.00086714	0.000645273
	2844896935	Ga0395992_02_61107_61835	ribonuclease BN (tRNA processing enzyme) [Carboxydothermus ferrireducens DSM 11255 Genome sequencing]	27.8908	27.9321	27.9236	26.8281	26.2938	27.0312	27.6232	27.3271	27.7096	27.3545	27.3835	27.3325	11	11	11	56.6	56.6	56.6	27.276	0	118.31	3487900000	141	19985000	48246000	43053000	2215400	1208900	2738500	18339000	9154600	17151000	3913400	6225300	5465800	0.0186814	0.0229145	0.0216661	0.0210873	0.00217511	0.00484714	0.00279145	0.00687599	0.00483819	0.00204228	0.01192
	2844896937	Ga0395992_02_62604_63578	benzoyl-CoA reductase/2-hydroxyglutaryl-CoA dehydratase subunit BcrC/BadD/HgdB [Carboxydothermus ferrireducens DSM 11255 Genome sequencing]	27.0704	26.9229	27.0256	26.6518	26.4559	26.7774	26.581	26.4913	26.3167	26.7729	26.7823	26.7705	16	16	16	68.2	68.2	68.2	37.406	0	90.77	1696800000	134	9350900	21261000	17793000	1727100	841510	1401200	7104900	3811900	5173100	2934200	4093100	3809300	0.00874093	0.0100979	0.00895418	0.00926435	0.000729741	0.00377877	0.00194312	0.00351821	0.00308003	0.000993182	0.00461804
	2844896938	Ga0395992_02_63587_65035	methylaspartate mutase epsilon subunit [Carboxydothermus ferrireducens DSM 11255 Genome sequencing]	29.4809	29.5905	29.5687	28.2729	28.2973	28.1207	28.9152	28.8851	29.0762	29.2716	29.414	29.2769	22	22	22	59.1	59.1	59.1	53.563	0	323.31	10736000000	236	51333000	124000000	57180000	1745600	2001200	1406200	10549000	24103000	13784000	6307200	9581700	7625900	0.0479845	0.0588939	0.0287754	0.0452179	0.0152487	0.00381925	0.00462093	0.00353077	0.00399032	0.000564857	0.00685663
	2844896939	Ga0395992_02_65057_66409	uncharacterized protein (TIGR01319 family) [Carboxydothermus ferrireducens DSM 11255 Genome sequencing]	26.4065	26.6926	26.6255	24.7871	25.1669	25.8753	26.8346	26.2724	26.7327	27.0387	26.9443	26.9334	15	15	15	45.3	45.3	45.3	48.86	0	72.068	1444000000	101	2086600	8709700	5213100	289550	326830	375080	8007600	6591500	7257700	4981700	2571200	1976800	0.00195049	0.00413668	0.00262345	0.00290354	0.00111969	0.000633515	0.000754677	0.000941773	0.000776655	0.0001553	0.00520477
	2844896940	Ga0395992_02_66422_66835	methylaspartate mutase sigma subunit [Carboxydothermus ferrireducens DSM 11255 Genome sequencing]	26.863	26.3269	26.6464	26.7216	26.0243	26.3574	27.3455	27.8346	27.6956	26.0353	26.0784	26.1376	8	8	8	68.6	68.6	68.6	14.85	0	101.01	1886200000	109	16254000	32333000	29564000	3914600	2196100	3222900	15133000	20508000	41826000	5418400	8237800	8330700	0.0151937	0.0153566	0.0148778	0.0151427	0.000243425	0.00856486	0.00507097	0.00809225	0.00724269	0.00189555	0.00983613
	2844896941	Ga0395992_02_66832_67629	glutamate racemase [Carboxydothermus ferrireducens DSM 11255 Genome sequencing]	25.9902	25.1773	25.8123	NaN	NaN	NaN	26.6273	26.4316	26.3173	25.1981	25.3992	25.9507	8	8	8	42.3	42.3	42.3	29.607	0	32.515	855750000	45	4768200	3444100	9752300	0	0	0	8952900	7208700	6106200	735550	1109400	965200	0.00445716	0.00163578	0.00490776	0.0036669	0.00177337	0	0	0	0	0	0.0058192
	2844896942	Ga0395992_02_67838_68413	spore germination protein GerM [Carboxydothermus ferrireducens DSM 11255 Genome sequencing]	30.1067	28.008	29.7135	NaN	NaN	NaN	NaN	NaN	NaN	NaN	NaN	NaN	6	6	6	55	55	55	20.998	0	250.67	3582800000	57	161640000	93920000	250040000	302620	174900	0	0	211510	0	0	0	0	0.151096	0.0446074	0.125831	0.107178	0.0556408	0.000662111	0.000403858	0	0.000355323	0.000333713	0
	2844896944	Ga0395992_02_69149_70054	hypothetical protein [Carboxydothermus ferrireducens DSM 11255 Genome sequencing]	29.3553	29.3379	29.4045	29.4996	29.5261	29.4737	29.2126	29.1874	29.2993	28.9768	29.1879	29.3169	17	17	17	54.8	54.8	54.8	33.494	0	219.31	9751700000	209	49588000	83125000	96208000	11045000	11908000	10783000	43541000	39692000	51180000	14363000	26702000	25557000	0.0463533	0.0394803	0.0484159	0.0447498	0.0046786	0.0241657	0.0274965	0.0270746	0.0262456	0.00181359	0.0283007
	2844896951	Ga0395992_02_74895_76319	circadian clock protein KaiC [Carboxydothermus ferrireducens DSM 11255 Genome sequencing]	27.0234	27.3306	27.4627	27.2989	27.4844	27.4175	26.0684	25.3436	26.2528	28.1297	28.1817	28.1582	20	20	20	59.1	59.1	59.1	53.676	0	323.31	2054600000	195	5883300	18347000	19433000	2760500	2394700	1750000	2701300	1439200	3064100	7870100	8172100	8374100	0.00549953	0.00871393	0.00977949	0.00799765	0.00222808	0.00603978	0.00552956	0.004394	0.00532111	0.000842454	0.00175579
	2844896952	Ga0395992_02_76322_76648	hypothetical protein [Carboxydothermus ferrireducens DSM 11255 Genome sequencing]	26.5377	NaN	26.2397	NaN	NaN	NaN	28.0185	27.5931	26.9466	NaN	25.216	NaN	3	3	2	25.9	25.9	18.5	12.605	0	6.9067	1276000000	32	11397000	5028000	18049000	0	0	0	118600000	23468000	25889000	447910	2874000	540110	0.0106536	0.00238805	0.00908301	0.00737487	0.00438953	0	0	0	0	0	0.0770875
	2844896953	Ga0395992_02_76718_78136	diguanylate cyclase (GGDEF)-like protein [Carboxydothermus ferrireducens DSM 11255 Genome sequencing]	26.41	25.8386	26.0393	NaN	25.2185	NaN	NaN	NaN	24.7637	26.0391	26.6425	25.7636	19	19	19	51.3	51.3	51.3	53.1	0	72.963	670650000	74	3218600	3850600	6176100	113160	359680	0	939210	263280	728140	1634700	2034500	1600400	0.00300865	0.00182885	0.00310807	0.00264852	0.000711597	0.000247586	0.00083053	0	0.000359372	0.0004264	0.000610467
	2844896956	Ga0395992_02_79285_79734	SsrA-binding protein [Carboxydothermus ferrireducens DSM 11255 Genome sequencing]	24.9879	25.0964	NaN	26.3721	26.2826	26.2707	25.7779	25.9349	25.8635	24.9859	NaN	24.9574	5	5	5	22.8	22.8	22.8	17.702	0	12.523	425250000	36	7638500	12442000	6577400	7684400	6728200	6159600	4894300	5225300	7021800	3863700	1599800	4960800	0.00714023	0.00590934	0.00331002	0.0054532	0.00195542	0.0168129	0.015536	0.0154659	0.0159383	0.000758288	0.00318119
	2844896957	Ga0395992_02_79819_81993	ribonuclease R [Carboxydothermus ferrireducens DSM 11255 Genome sequencing]	26.64	26.5005	26.5314	27.1116	27.321	26.5979	26.3282	26.118	26.2898	25.7779	25.9153	25.5744	25	25	25	38.4	38.4	38.4	82.837	0	167.66	1380200000	135	2409600	5749800	4535300	979630	1084400	464480	1771600	1218100	2143700	320220	954970	570070	0.00225242	0.00273087	0.00228235	0.00242188	0.000268014	0.00214336	0.00250397	0.00116624	0.00193786	0.000692134	0.0011515
	2844896958	Ga0395992_02_82083_82634	hypothetical protein [Carboxydothermus ferrireducens DSM 11255 Genome sequencing]	28.4363	27.7742	28.1735	NaN	NaN	NaN	25.9247	25.953	25.6115	26.989	27.0045	26.9873	10	10	10	64.5	64.5	64.5	20.63	0	125.05	3192300000	116	44918000	72945000	80466000	0	0	0	5553000	5911700	4856900	3996100	5657400	5115900	0.0419879	0.0346453	0.0404938	0.0390424	0.00388054	0	0	0	0	0	0.00360933
	2844896959	Ga0395992_02_82634_83041	uncharacterized protein (TIGR00369 family) [Carboxydothermus ferrireducens DSM 11255 Genome sequencing]	25.8299	25.5444	25.346	NaN	NaN	NaN	25.8801	26.1123	25.9445	NaN	NaN	NaN	7	7	7	50.4	50.4	50.4	15.284	0	21.493	728900000	49	3309900	7491200	12649000	0	0	0	10172000	10803000	6152900	620410	714740	780810	0.00309399	0.00355795	0.0063655	0.00433915	0.00177014	0	0	0	0	0	0.00661159
	2844896960	Ga0395992_02_83155_85215	K(+)-stimulated pyrophosphate-energized sodium pump [Carboxydothermus ferrireducens DSM 11255 Genome sequencing]	33.0683	33.438	33.2266	33.4193	33.4078	33.6609	32.6028	32.4885	32.7443	33.1957	33.0577	33.1446	32	32	32	45.5	45.5	45.5	71.062	0	323.31	132610000000	1043	352650000	972560000	696640000	169660000	165240000	173630000	276580000	254390000	320090000	231710000	270580000	276000000	0.329646	0.461919	0.350578	0.380714	0.0710995	0.371204	0.381553	0.43596	0.396239	0.0347867	0.179771
	2844896962	Ga0395992_02_85643_86929	enolase [Carboxydothermus ferrireducens DSM 11255 Genome sequencing]	34.6786	35.3567	34.8274	35.6239	35.4088	35.5807	34.0198	33.785	34.1547	35.9834	35.9427	35.895	32	32	32	86.7	86.7	86.7	46.451	0	323.31	491850000000	3694	1317200000	4346000000	2695200000	933510000	779460000	781890000	745040000	490750000	937760000	1489300000	1851900000	1780900000	1.23128	2.06414	1.35634	1.55058	0.449125	2.04245	1.79984	1.96322	1.93517	0.123716	0.48426
	2844896963	Ga0395992_02_86954_88474	2,3-bisphosphoglycerate-independent phosphoglycerate mutase [Carboxydothermus ferrireducens DSM 11255 Genome sequencing]	33.5446	33.5419	33.5091	31.4949	31.1456	31.525	34.5425	34.5536	34.3267	32.4866	32.5212	32.5539	36	36	36	76.7	76.7	76.7	56.931	0	323.31	225640000000	1645	436960000	954450000	871580000	40597000	30205000	35346000	957750000	860420000	830240000	120970000	151070000	159560000	0.408457	0.453317	0.438615	0.433463	0.0228698	0.0888233	0.0697458	0.0887488	0.0824393	0.010993	0.622517
	2844896965	Ga0395992_02_90072_90827	triosephosphate isomerase [Carboxydothermus ferrireducens DSM 11255 Genome sequencing]	34.0207	34.2078	34.0231	32.5386	32.2121	32.5246	34.317	34.1545	34.3995	33.9924	34.0572	34.1525	23	23	23	86.9	86.9	86.9	27.348	0	323.31	267010000000	1148	1098200000	2349300000	1898000000	154790000	112660000	121580000	1401200000	1346200000	1557500000	669130000	869810000	916750000	1.02656	1.1158	0.955152	1.03251	0.08049	0.338669	0.260141	0.30527	0.30136	0.0394099	0.910751
	2844896966	Ga0395992_02_90844_92028	phosphoglycerate kinase [Carboxydothermus ferrireducens DSM 11255 Genome sequencing]	35.5576	35.508	35.5068	31.3	31.6314	32.793	36.2503	36.134	36.0601	34.4756	34.5432	34.6009	38	38	38	86.5	86.5	86.5	42.269	0	323.31	826140000000	3317	1995600000	4132400000	3536600000	32272000	35931000	73191000	3480400000	2784700000	3227600000	452840000	598980000	605940000	1.86542	1.96269	1.77976	1.86929	0.0915235	0.0706088	0.0829676	0.183772	0.11245	0.0620756	2.26219
	2844896967	Ga0395992_02_92081_93088	glyceraldehyde 3-phosphate dehydrogenase [Carboxydothermus ferrireducens DSM 11255 Genome sequencing]	35.9237	35.7614	35.7705	35.9191	35.8997	35.9454	35.546	35.7543	35.8755	36.2861	36.1228	36.2431	39	39	39	95.2	95.2	95.2	36.043	0	323.31	935020000000	3897	3272600000	7409900000	5299600000	1316400000	1309400000	1135900000	2376300000	2644600000	3874100000	2113200000	2246300000	2460600000	3.05912	3.51934	2.66698	3.08181	0.426634	2.88019	3.02351	2.85208	2.91859	0.0919407	1.54455
	2844896971	Ga0395992_02_95960_96934	phosphoribosyl 1,2-cyclic phosphodiesterase [Carboxydothermus ferrireducens DSM 11255 Genome sequencing]	25.475	25.3574	25.4972	24.8729	NaN	NaN	NaN	NaN	NaN	NaN	NaN	25.4104	9	9	9	40.4	40.4	40.4	36.474	0	34.868	482780000	29	3137600	9890400	10900000	407680	0	0	307920	366580	0	0	0	903890	0.00293293	0.00469746	0.00548533	0.00437191	0.00130697	0.000891974	0	0	0.000297325	0.000514982	0.000200142
	2844896972	Ga0395992_02_96934_97869	hypothetical protein [Carboxydothermus ferrireducens DSM 11255 Genome sequencing]	25.1556	25.4576	24.9646	24.4664	24.9165	25.0688	NaN	NaN	24.6659	NaN	NaN	NaN	9	9	9	37	37	37	35.462	0	41.085	354030000	37	2263300	5527500	1999400	712010	582560	316580	131060	0	1020100	30761	215640	111460	0.00211566	0.00262529	0.00100618	0.00191571	0.000827868	0.00155783	0.00134518	0.000794888	0.00123263	0.000393725	8.51863e-05
	2844896974	Ga0395992_02_98845_100071	uncharacterized cofD-like protein [Carboxydothermus ferrireducens DSM 11255 Genome sequencing]	25.5258	26.461	25.817	26.6998	26.6088	26.4609	25.2556	24.7178	25.181	26.4952	26.2126	26.4053	14	14	14	35.8	35.8	35.8	45.384	0	37.196	750160000	66	2180400	5534100	4701800	2042000	1416000	1250300	492800	978480	1027900	2792300	1534300	1259500	0.00203817	0.00262843	0.00236614	0.00234425	0.000295737	0.00446775	0.00326966	0.00313933	0.00362558	0.000732247	0.00032031
	2844896975	Ga0395992_02_100078_100947	UPF0042 nucleotide-binding protein [Carboxydothermus ferrireducens DSM 11255 Genome sequencing]	27.5829	27.8602	27.7607	27.9136	27.8572	27.9325	27.4895	27.2044	27.6859	27.6099	27.6859	27.5502	19	19	19	71.6	71.6	71.6	33.458	0	144.59	2621700000	172	12670000	30566000	20562000	7319300	4848900	5298700	5422500	5224100	6148500	3530700	6770200	3968200	0.0118435	0.0145174	0.0103477	0.0122362	0.0021124	0.0160141	0.0111965	0.0133043	0.013505	0.00241506	0.00352451
	2844896977	Ga0395992_02_101722_102678	glucokinase [Carboxydothermus ferrireducens DSM 11255 Genome sequencing]	29.1561	29.1551	29.1007	28.8114	28.7802	28.7357	28.7523	28.5606	28.8145	28.0827	28.18	28.2655	15	15	15	63.8	63.8	63.8	33.253	0	323.31	7779400000	258	42516000	92197000	78001000	10296000	9000100	8932100	31040000	23674000	37011000	5772800	9413700	8468400	0.0397426	0.0437891	0.0392533	0.0409283	0.00248951	0.0225269	0.020782	0.0224272	0.021912	0.000979939	0.0201753
	2844896978	Ga0395992_02_102680_103702	isopentenyl diphosphate isomerase/L-lactate dehydrogenase-like FMN-dependent dehydrogenase [Carboxydothermus ferrireducens DSM 11255 Genome sequencing]	31.7747	31.6764	31.7215	31.8905	31.6676	31.5957	31.7549	31.611	31.5476	32.107	32.0072	32.0202	19	19	19	60.6	60.6	60.6	35.825	0	323.31	53697000000	599	220800000	445300000	433520000	74180000	57916000	49770000	222910000	195780000	211870000	134640000	159080000	164580000	0.206397	0.211496	0.218165	0.212019	0.0059016	0.1623	0.133733	0.124965	0.140333	0.019523	0.144887
	2844896979	Ga0395992_02_103721_104521	hypothetical protein [Carboxydothermus ferrireducens DSM 11255 Genome sequencing]	26.9316	27.5509	27.3308	NaN	NaN	NaN	27.9012	27.9525	27.2763	25.8688	26.0646	26.3807	15	15	15	68.8	68.8	68.8	29.993	0	107.14	2313500000	103	9194300	38005000	25867000	92060	0	0	18675000	20505000	10048000	1706500	2224800	1879000	0.00859454	0.0180505	0.0130173	0.0132208	0.00473127	0.000201421	0	0	6.71402e-05	0.00011629	0.0121384
	2844896980	Ga0395992_02_104526_106349	excinuclease ABC subunit C [Carboxydothermus ferrireducens DSM 11255 Genome sequencing]	26.5095	27.1152	NaN	NaN	NaN	NaN	NaN	NaN	NaN	26.2654	26.3654	26.5244	11	11	11	24.2	24.2	24.2	69.523	0	25.635	1334500000	24	4201200	2374100	6036800	0	0	0	7498800	7256600	0	1810100	1584200	1703200	0.00392715	0.00112758	0.00303797	0.00269757	0.00143049	0	0	0	0	0	0.00487406
	2844896981	Ga0395992_02_106352_106735	death-on-curing protein [Carboxydothermus ferrireducens DSM 11255 Genome sequencing]	25.7471	25.1787	25.5968	NaN	NaN	NaN	26.4782	26.7432	26.4561	25.6427	25.3448	25.0947	5	5	5	36.2	36.2	36.2	14.679	0	12.566	888020000	45	6812000	10806000	12017000	107030	206250	270270	13383000	17858000	12410000	2938800	1996800	1603500	0.00636765	0.00513232	0.00604745	0.00584914	0.000641094	0.000234174	0.000476248	0.00067861	0.000463011	0.000222513	0.00869867
	2844896982	Ga0395992_02_106732_106971	putative addiction module antidote [Carboxydothermus ferrireducens DSM 11255 Genome sequencing]	25.7027	25.7973	25.8595	25.2732	NaN	24.9813	NaN	NaN	26.364	NaN	23.7546	NaN	3	3	3	58.2	58.2	58.2	8.75	0	16.455	823720000	36	14432000	34621000	31366000	1421600	696760	1003300	14817000	15962000	25334000	583150	2456200	0	0.0134906	0.0164433	0.0157847	0.0152395	0.00155	0.00311036	0.00160888	0.00251914	0.00241279	0.00075637	0.00963074
	2844896984	Ga0395992_02_109345_110646	acetoin utilization deacetylase AcuC-like enzyme [Carboxydothermus ferrireducens DSM 11255 Genome sequencing]	26.0557	25.7377	25.9462	25.3363	25.2955	25.2931	25.955	25.4452	26.2968	25.2724	25.6122	25.1887	13	13	13	37.4	37.4	37.4	48.51	0	87.053	799870000	83	3869900	7365600	9642300	865320	798220	340850	3026200	1794300	2754100	1920500	2837300	2552600	0.00361746	0.0034983	0.00485241	0.00398939	0.000749765	0.00189326	0.00184316	0.000855826	0.00153075	0.000585035	0.00196697
	2844896985	Ga0395992_02_110639_112321	N-methylhydantoinase A/oxoprolinase/acetone carboxylase beta subunit [Carboxydothermus ferrireducens DSM 11255 Genome sequencing]	26.3192	26.6955	26.4897	25.8229	26.026	25.9358	25.5166	25.3953	26.0274	26.0954	26.3804	26.4231	20	20	20	40.2	40.2	40.2	62.276	0	164.05	1088600000	143	2884200	9115600	7045900	493980	600270	467800	1487000	713980	2206600	1742100	2426800	2645300	0.00269606	0.00432947	0.00354579	0.00352377	0.000816925	0.00108079	0.00138607	0.00117458	0.00121381	0.000156376	0.000966519
	2844896987	Ga0395992_02_114655_117477	excinuclease ABC subunit A [Carboxydothermus ferrireducens DSM 11255 Genome sequencing]	26.0713	26.6767	26.2789	26.8809	27.2324	26.8985	26.2667	25.9681	26.3116	26.8844	26.9294	26.9594	39	39	39	50.4	50.4	50.4	104.65	0	172.02	1426800000	189	1071300	6033300	4512300	806880	754710	620870	1357800	980320	1203600	937940	1164700	1253200	0.00100142	0.00286552	0.00227078	0.00204591	0.00095218	0.0017654	0.00174269	0.00155892	0.001689	0.000113226	0.000882542
	2844896988	Ga0395992_02_117499_119487	excinuclease ABC subunit B [Carboxydothermus ferrireducens DSM 11255 Genome sequencing]	25.3834	25.3822	25.7161	25.4735	25.4455	25.3382	25.3497	24.9143	25.2605	25.8538	25.923	25.7251	25	25	25	41.7	41.7	41.7	76.441	0	71.717	601700000	80	755070	2788800	2109800	261450	292230	194200	306450	515180	908700	1265600	1001900	1691700	0.000705816	0.00132454	0.00106174	0.0010307	0.00031053	0.000572034	0.000674783	0.000487609	0.000578142	9.37364e-05	0.000199186
	2844896989	Ga0395992_02_119540_120256	NAD-dependent deacetylase [Carboxydothermus ferrireducens DSM 11255 Genome sequencing]	27.6424	27.6017	27.6727	26.627	27.0551	27.1349	27.5612	27.3743	27.4221	26.9381	27.0388	26.1236	15	15	15	79.4	79.4	79.4	26.209	0	313.81	2858400000	149	10915000	40246000	28458000	1772100	2337300	2105500	15841000	11958000	11966000	4539300	5117900	2513700	0.010203	0.0191149	0.0143212	0.0145464	0.00446021	0.00387723	0.00539702	0.00528661	0.00485362	0.00084738	0.0102963
	2844896991	Ga0395992_02_120537_121043	phosphinothricin acetyltransferase [Carboxydothermus ferrireducens DSM 11255 Genome sequencing]	25.0121	24.7466	24.8909	NaN	NaN	NaN	25.4264	25.2014	25.6647	24.7186	NaN	NaN	3	3	3	21.4	21.4	21.4	19.087	0	44.324	475310000	33	6150600	9037500	11040000	0	0	0	8567400	6665900	8786300	683190	192240	2545900	0.00574939	0.00429237	0.00555579	0.00519918	0.000791265	0	0	0	0	0	0.00556863
	2844896993	Ga0395992_02_121499_121957	enamine deaminase RidA (YjgF/YER057c/UK114 family) [Carboxydothermus ferrireducens DSM 11255 Genome sequencing]	28.6499	27.9211	28.8161	26.7641	26.7065	27.2137	30.0289	29.1209	29.8773	25.2085	25.5597	25.8929	6	6	6	56.6	56.6	56.6	16.111	0	135.68	6522300000	153	89105000	124440000	173940000	4252700	3969000	4575100	196720000	116760000	156210000	2656700	2903900	3510800	0.0832926	0.0591029	0.0875338	0.0766431	0.0153376	0.0093046	0.00916474	0.0114874	0.00998559	0.00130251	0.127864
	2844896994	Ga0395992_02_121997_123631	tetratricopeptide (TPR) repeat protein [Carboxydothermus ferrireducens DSM 11255 Genome sequencing]	29.3852	29.3584	29.379	29.0238	29.2484	29.0122	29.1473	28.7253	29.1474	28.8562	28.9777	28.9263	31	31	31	67.1	67.1	67.1	63.216	0	311.23	8326400000	332	29512000	51311000	50294000	5742500	6030100	5478100	19411000	11691000	26799000	9645900	13233000	12837000	0.0275869	0.0243702	0.02531	0.0257557	0.001654	0.0125642	0.013924	0.0137547	0.0134143	0.000741077	0.0126167
	2844896995	Ga0395992_02_123732_123917	hypothetical protein [Carboxydothermus ferrireducens DSM 11255 Genome sequencing]	26.5836	25.9525	26.1741	NaN	NaN	NaN	27.8692	27.9596	27.5588	26.0436	26.1083	26.0754	3	3	3	54.1	54.1	54.1	7.5524	0	20.29	1706100000	35	31820000	46218000	48368000	367770	436150	0	86340000	83907000	76577000	9745400	13603000	13118000	0.0297443	0.0219513	0.0243408	0.0253455	0.00399249	0.000804654	0.00100711	0	0.00060392	0.000532716	0.0561192
	2844897003	Ga0395992_02_131025_131720	HAD superfamily hydrolase (TIGR01549 family) [Carboxydothermus ferrireducens DSM 11255 Genome sequencing]	25.9632	25.8795	25.8712	27.0709	27.0825	26.6775	25.4403	25.5346	25.7305	25.5112	25.6204	25.2637	9	9	9	48.9	48.9	48.9	27.317	0	68.197	1016800000	80	5595700	12000000	8082500	3420500	2833000	2330100	3429800	4454000	5208800	989750	1426600	1021000	0.00523069	0.00569941	0.00406745	0.00499918	0.000840251	0.00748381	0.00654163	0.00585055	0.00662533	0.000819839	0.0022293
	2844897004	Ga0395992_02_131905_133299	glucose-6-phosphate isomerase [Carboxydothermus ferrireducens DSM 11255 Genome sequencing]	29.1524	29.2913	29.4894	27.5321	27.2683	26.6946	29.0871	28.9861	29.2211	28.8874	28.9772	29.0792	28	28	28	76.1	76.1	76.1	52.469	0	323.31	8920300000	400	25103000	66848000	59815000	1616900	1311900	631560	20659000	16691000	22062000	11654000	15352000	14115000	0.0234655	0.0317495	0.0301014	0.0284388	0.00438514	0.00353766	0.00302928	0.00158576	0.00271757	0.0010126	0.0134279
	2844897007	Ga0395992_02_134733_135422	predicted DNA-binding protein (UPF0251 family)/predicted Fe-Mo cluster-binding NifX family protein [Carboxydothermus ferrireducens DSM 11255 Genome sequencing]	30.0557	29.5056	29.9692	29.9316	29.9509	29.4624	31.0994	31.2885	31.2323	29.7977	29.6613	29.7394	11	11	11	48.5	48.5	48.5	25.328	0	115.38	17865000000	164	90892000	92727000	186630000	31524000	28616000	19808000	193850000	242990000	229240000	37172000	27456000	30815000	0.084963	0.0440408	0.09392	0.0743079	0.0265919	0.0689722	0.0660767	0.0497351	0.0615947	0.0103722	0.125998
	2844897008	Ga0395992_02_135553_135822	hypothetical protein [Carboxydothermus ferrireducens DSM 11255 Genome sequencing]	NaN	NaN	NaN	NaN	NaN	NaN	26.7778	26.8339	26.1309	NaN	NaN	NaN	4	4	4	68.5	68.5	68.5	10.405	0	33.377	334150000	12	0	1898100	0	0	140980	0	10536000	32734000	21520000	0	0	0	0	0.000901505	0	0.000300502	0.000520484	0	0.000325534	0	0.000108511	0.000187947	0.00684818
	2844897014	Ga0395992_02_140763_142055	ATP-dependent RNA helicase DeaD [Carboxydothermus ferrireducens DSM 11255 Genome sequencing]	24.8869	25.3723	23.9131	NaN	NaN	NaN	NaN	NaN	NaN	25.5276	26.641	25.5834	14	14	14	40.5	40.5	40.5	47.978	0	66.991	242230000	39	795190	766660	960940	0	25071	0	0	0	1839700	1449700	2651900	1603900	0.000743319	0.000364126	0.000483585	0.000530343	0.000193872	0	5.7891e-05	0	1.9297e-05	3.34234e-05	0
	2844897017	Ga0395992_02_144059_144682	hypothetical protein [Carboxydothermus ferrireducens DSM 11255 Genome sequencing]	30.3736	30.7331	30.3289	31.2001	30.8777	31.3105	29.9621	29.8364	29.9538	29.7121	29.5886	29.6184	12	12	12	54.6	54.6	54.6	23.199	0	190.87	19032000000	305	106870000	292550000	174030000	68486000	58650000	59823000	95717000	76921000	108870000	48420000	48146000	48949000	0.0998987	0.138947	0.0875791	0.108808	0.0268179	0.149842	0.135428	0.150207	0.145159	0.00842963	0.062214
	2844897018	Ga0395992_02_144777_145163	hypothetical protein [Carboxydothermus ferrireducens DSM 11255 Genome sequencing]	27.0824	24.5872	26.3414	26.5831	25.9391	26.4423	25.8051	25.7277	25.9076	NaN	NaN	NaN	6	6	6	47.7	47.7	47.7	14.764	0	23.816	873920000	55	20572000	5160300	14663000	4796000	1791300	2829300	7031700	6251800	10421000	987540	966070	841610	0.0192301	0.00245089	0.00737903	0.00968666	0.00862433	0.0104933	0.00413626	0.00710397	0.00724451	0.00318085	0.00457046
	2844897019	Ga0395992_02_145346_146353	DNA-binding beta-propeller fold protein YncE [Carboxydothermus ferrireducens DSM 11255 Genome sequencing]	29.3308	28.4003	29.1637	28.1025	27.301	27.6676	24.4485	24.6194	NaN	26.3628	27.2912	26.4059	19	19	19	67.8	67.8	67.8	37.315	0	307.59	3491500000	142	37910000	35649000	56638000	4480000	2211700	2476400	569750	1010300	587900	1394000	4104200	2764100	0.0354371	0.0169315	0.0285026	0.0269571	0.00934908	0.00980192	0.005107	0.00621789	0.00704227	0.00245362	0.000370326
	2844897020	Ga0395992_02_146366_147022	superkiller protein 3 [Carboxydothermus ferrireducens DSM 11255 Genome sequencing]	28.5881	27.6044	28.5555	28.1562	28.1795	28.3546	NaN	NaN	NaN	NaN	NaN	NaN	10	10	10	46.8	46.8	46.8	24.835	0	72.963	1881300000	50	26279000	17674000	30996000	11611000	8168700	8812000	0	0	0	0	0	0	0.0245648	0.00839429	0.0155985	0.0161859	0.00810124	0.025404	0.0188622	0.0221257	0.0221306	0.00327092	0
	2844897022	Ga0395992_02_148767_151100	O-antigen ligase [Carboxydothermus ferrireducens DSM 11255 Genome sequencing]	27.2572	27.9058	27.506	28.275	28.1832	28.2241	27.2096	27.0798	27.2962	28.7577	28.7075	28.529	19	19	19	23.2	23.2	23.2	87.993	0	253.95	3304200000	183	4644800	19502000	11706000	3919800	3642200	3079500	3895100	4253900	6606200	7996600	9518600	6903100	0.00434181	0.0092625	0.00589095	0.00649842	0.00251596	0.00857624	0.00841014	0.00773219	0.00823952	0.000447144	0.00253173
	2844897024	Ga0395992_02_153815_154921	methyl-accepting chemotaxis protein [Carboxydothermus ferrireducens DSM 11255 Genome sequencing]	27.476	27.6618	27.3747	29.1498	29.3001	29.2804	28.6479	28.6276	28.7241	28.3457	28.2936	28.4591	13	11	11	42.7	39.7	39.7	39.984	0	323.31	4374000000	143	17903000	49482000	20385000	21895000	16473000	15057000	25485000	23850000	48655000	16663000	18230000	21446000	0.0167352	0.0235015	0.0102586	0.0168318	0.00662201	0.0479047	0.0380375	0.037806	0.0412494	0.00576481	0.0165647
	2844897025	Ga0395992_02_155042_156148	methyl-accepting chemotaxis protein [Carboxydothermus ferrireducens DSM 11255 Genome sequencing]	27.1133	27.1571	27.0019	28.5345	28.5781	28.7436	27.1756	27.6193	NaN	28.1924	28.1092	27.8688	12	12	12	36.7	36.7	36.7	40.292	0	254.12	2558900000	83	10750000	27311000	19799000	16078000	12392000	14897000	4648700	7091600	6808700	12054000	15130000	12742000	0.0100488	0.0129714	0.00996368	0.0109946	0.00171247	0.0351775	0.0286141	0.0374043	0.033732	0.00456987	0.00302156
	2844897026	Ga0395992_02_156288_156737	nucleoside-diphosphate kinase [Carboxydothermus ferrireducens DSM 11255 Genome sequencing]	30.2173	29.7027	30.2977	28.8856	28.7447	28.2352	30.6676	30.6427	30.7998	31.1487	30.8524	31.0787	11	11	11	64.4	64.4	64.4	16.708	0	154.87	19842000000	292	94258000	200740000	255010000	8878600	6039200	4114300	145280000	141490000	211630000	118660000	128090000	128720000	0.0881094	0.0953417	0.128332	0.103928	0.0214416	0.0194257	0.013945	0.0103304	0.0145671	0.00457945	0.094429
	2844897027	Ga0395992_02_156803_158662	cell division protease FtsH [Carboxydothermus ferrireducens DSM 11255 Genome sequencing]	29.7303	29.6581	29.6564	29.6966	29.8236	29.6189	29.3737	29.305	29.2713	29.3687	29.5016	29.4194	32	32	32	55.7	55.7	55.7	68.723	0	323.31	12383000000	397	25385000	73895000	66900000	7610000	8149600	6068900	19522000	19966000	13373000	6909300	10069000	8893200	0.0237291	0.0350965	0.0336669	0.0308308	0.00619167	0.0166501	0.0188181	0.0152381	0.0169021	0.00180322	0.0126889
	2844897028	Ga0395992_02_158720_160060	tRNA(Ile)-lysidine synthase [Carboxydothermus ferrireducens DSM 11255 Genome sequencing]	25.9479	25.4795	25.5767	25.7742	25.4843	25.338	NaN	NaN	NaN	NaN	25.1418	25.1912	12	12	12	27.8	27.8	27.8	51.588	0	51.015	500260000	69	2323300	6062900	2794100	518790	273410	331250	98133	93994	147450	42244	723850	2332400	0.00217175	0.00287958	0.00140611	0.00215248	0.000736926	0.00113508	0.000631326	0.000831722	0.000866041	0.000253622	6.37844e-05
	2844897030	Ga0395992_02_162518_163405	exopolyphosphatase/guanosine-5'-triphosphate,3'-diphosphate pyrophosphatase [Carboxydothermus ferrireducens DSM 11255 Genome sequencing]	27.132	26.9427	26.9001	NaN	NaN	NaN	26.633	26.6746	26.2691	NaN	25.945	NaN	13	13	13	48.5	48.5	48.5	32.897	0	90.268	1376300000	67	15145000	13919000	17967000	0	0	147480	7741500	5019900	4292200	269670	756030	321710	0.0141571	0.00661085	0.00904174	0.00993655	0.00385187	0	0	0.000370301	0.000123434	0.000213794	0.00503181
	2844897036	Ga0395992_02_165744_166013	DNA-binding protein HU-beta [Carboxydothermus ferrireducens DSM 11255 Genome sequencing]	34.8326	34.9361	34.7126	36.1756	35.749	36.3513	35.4323	35.3977	35.5228	33.5677	33.4768	33.4121	11	11	11	82	82	82	9.7123	0	298.71	498310000000	1119	5868500000	14861000000	11702000000	7314900000	5848800000	6751300000	12020000000	8975900000	13620000000	1085500000	1431800000	1349300000	5.48569	7.05825	5.88893	6.14429	0.816787	16.0045	13.5054	16.9516	15.4871	1.7804	7.81275
	2844897037	Ga0395992_02_166121_167560	tetrapyrrole methylase family protein/MazG family protein [Carboxydothermus ferrireducens DSM 11255 Genome sequencing]	NaN	NaN	NaN	NaN	NaN	NaN	NaN	NaN	NaN	26.4998	26.6435	26.9747	17	17	17	42.4	42.4	42.4	55.021	0	76.049	338220000	47	0	904840	517750	215200	71050	387720	150350	0	31896	2101700	2885400	2915600	0	0.000429755	0.000260553	0.000230103	0.00021649	0.000470842	0.00016406	0.00097351	0.000536137	0.000408656	9.77243e-05
	2844897039	Ga0395992_02_168556_169116	AbrB family transcriptional regulator (stage V sporulation protein T) [Carboxydothermus ferrireducens DSM 11255 Genome sequencing]	27.4271	27.9111	28.827	28.3145	27.1354	NaN	NaN	NaN	NaN	NaN	26.5934	NaN	18	18	18	67.7	67.7	67.7	20.5	0	234.38	2251800000	60	16739000	56639000	93691000	7806200	4569200	0	2864600	3540700	3590800	0	6372600	0	0.0156471	0.0269008	0.0471492	0.029899	0.0159636	0.0170794	0.0105507	0	0.00921002	0.00861826	0.00186193
	2844897040	Ga0395992_02_169194_170207	peptidyl-prolyl cis-trans isomerase C [Carboxydothermus ferrireducens DSM 11255 Genome sequencing]	31.5085	30.9987	31.3438	31.9043	31.676	31.704	30.9	30.8513	31.0312	32.1947	31.9031	31.9564	28	28	28	67.1	67.1	67.1	38.773	0	323.31	37630000000	543	155040000	228410000	277540000	80708000	67098000	51451000	113880000	100470000	140130000	131620000	136140000	133560000	0.144927	0.108484	0.13967	0.131027	0.019699	0.176583	0.154935	0.129186	0.153568	0.0237281	0.0740196
	2844897041	Ga0395992_02_170266_173748	transcription-repair coupling factor (superfamily II helicase) [Carboxydothermus ferrireducens DSM 11255 Genome sequencing]	25.4868	26.1873	25.9573	25.7099	NaN	NaN	26.1121	26.4972	25.8533	26.1374	26.0978	25.7074	35	35	35	37.7	37.7	37.7	132.51	0	98.845	969650000	93	292550	2135800	1418200	27569	14342	4395.6	3333800	3294800	535350	319560	673940	324940	0.000273467	0.0010144	0.000713697	0.000667188	0.00037265	6.0319e-05	3.31168e-05	1.10367e-05	3.48242e-05	2.46855e-05	0.0021669
	2844897044	Ga0395992_02_174312_174875	PTH1 family peptidyl-tRNA hydrolase [Carboxydothermus ferrireducens DSM 11255 Genome sequencing]	25.623	26.0257	26.1244	NaN	NaN	NaN	26.0667	25.9336	26.1154	NaN	NaN	NaN	9	9	9	65.2	65.2	65.2	20.279	0	77.093	754360000	67	2227400	6027400	4817100	0	0	0	6413700	2887000	9544200	76881	157700	107500	0.0020821	0.00286272	0.00242416	0.00245633	0.000391301	0	0	0	0	0	0.00416877
	2844897046	Ga0395992_02_175713_176174	uncharacterized protein YrrD [Carboxydothermus ferrireducens DSM 11255 Genome sequencing]	27.6663	25.8424	27.7866	NaN	NaN	NaN	NaN	NaN	NaN	NaN	NaN	NaN	8	8	8	45.1	45.1	45.1	17.086	0	30.94	762420000	18	41250000	13082000	72738000	0	0	0	0	0	0	0	0	0	0.0385592	0.00621331	0.0366048	0.0271258	0.0181371	0	0	0	0	0	0
	2844897047	Ga0395992_02_176171_177112	ribose-phosphate pyrophosphokinase [Carboxydothermus ferrireducens DSM 11255 Genome sequencing]	29.7494	30.3692	29.8115	31.6721	31.7657	31.9134	29.8085	29.9167	30.0428	30.5772	30.578	30.5605	20	20	20	73.5	73.5	73.5	34.168	0	323.31	18304000000	412	54189000	211590000	130390000	79032000	76544000	85051000	48398000	38764000	50434000	36635000	55094000	40218000	0.0506542	0.100495	0.0656177	0.0722556	0.0255748	0.172916	0.176746	0.213551	0.187738	0.0224367	0.0314577
	2844897048	Ga0395992_02_177219_178559	bifunctional UDP-N-acetylglucosamine pyrophosphorylase/glucosamine-1-phosphate N-acetyltransferase [Carboxydothermus ferrireducens DSM 11255 Genome sequencing]	29.6974	29.7555	30.0143	29.593	29.764	29.6484	30.089	30.0805	29.9825	29.4381	29.6144	29.3575	22	22	22	63.9	63.9	63.9	48.319	0	323.31	13024000000	298	41826000	84101000	83247000	14531000	13308000	9680500	52635000	56778000	47895000	15715000	14449000	14247000	0.0390976	0.0399439	0.0418933	0.0403116	0.00143367	0.0317928	0.0307293	0.0243064	0.0289428	0.00405033	0.0342116
	2844897049	Ga0395992_02_178573_179778	threonine dehydratase [Carboxydothermus ferrireducens DSM 11255 Genome sequencing]	28.2277	28.486	28.4485	28.2613	28.5302	28.594	28.3122	28.244	28.412	28.4139	28.3812	28.3805	21	21	21	54.9	54.9	54.9	42.802	0	98.469	5152900000	220	16517000	41963000	49843000	4034400	4734500	4035200	18107000	15232000	19819000	9254400	11996000	8270100	0.0154396	0.0199304	0.0250831	0.020151	0.00482553	0.00882698	0.0109323	0.0101318	0.00996371	0.0010627	0.0117692
	2844897050	Ga0395992_02_179814_180557	GTP:adenosylcobinamide-phosphate guanylyltransferase [Carboxydothermus ferrireducens DSM 11255 Genome sequencing]	27.0222	26.8788	27.4143	25.4082	NaN	NaN	26.803	26.5056	26.8606	26.4759	26.405	26.4428	11	11	11	59.5	59.5	59.5	26.994	0	182.66	1597100000	82	10899000	16426000	33404000	876310	221370	157560	8950500	6374100	12477000	3170800	3044000	4875000	0.010188	0.00780155	0.0168103	0.0116	0.00466738	0.0019173	0.000511161	0.000395611	0.000941358	0.000847165	0.00581764
	2844897051	Ga0395992_02_180550_181239	DNA-binding GntR family transcriptional regulator [Carboxydothermus ferrireducens DSM 11255 Genome sequencing]	31.1935	31.1041	31.183	31.2726	31.3613	31.1919	31.3387	31.2299	31.4826	31.0394	31.0632	31.0432	22	22	22	80.8	80.8	80.8	26.006	0	323.31	35369000000	583	161300000	326920000	350070000	43279000	48066000	40709000	170880000	165480000	226980000	67098000	83349000	77809000	0.150778	0.155271	0.17617	0.16074	0.0135504	0.0946913	0.110988	0.102215	0.102631	0.00815648	0.111068
	2844897052	Ga0395992_02_181291_182157	4-diphosphocytidyl-2-C-methyl-D-erythritol kinase [Carboxydothermus ferrireducens DSM 11255 Genome sequencing]	24.2952	24.2583	24.2307	NaN	NaN	NaN	25.0587	24.9204	24.7848	24.2917	25.064	24.7877	9	9	9	44.8	44.8	44.8	31.166	0	27.39	364550000	43	1243700	2968700	2579500	0	0	0	3596900	2989600	2693400	519830	717340	579300	0.00116257	0.00140999	0.00129811	0.00129022	0.000123896	0	0	0	0	0	0.00233791
	2844897054	Ga0395992_02_182551_183018	flavin reductase (DIM6/NTAB) family NADH-FMN oxidoreductase RutF [Carboxydothermus ferrireducens DSM 11255 Genome sequencing]	29.7704	29.6054	29.9044	26.1111	26.7573	27.3528	31.7758	31.8123	31.5546	28.8039	28.718	28.9172	12	12	12	83.9	83.9	83.9	17.108	0	306.24	22417000000	216	99500000	206280000	201730000	2209400	2735400	3954300	516060000	337450000	466990000	22396000	29611000	30166000	0.0930095	0.0979729	0.101519	0.0975004	0.00427434	0.00483401	0.00631626	0.00992869	0.00702632	0.00262051	0.335428
	2844897055	Ga0395992_02_183030_184070	uncharacterized membrane protein YkvA (DUF1232 family) [Carboxydothermus ferrireducens DSM 11255 Genome sequencing]	25.023	25.3131	25.0408	25.9361	25.916	25.9246	23.8423	24.6261	25.0727	25.253	25.3627	25.475	17	17	17	44.5	44.5	44.5	40.993	0	57.702	528420000	89	1083200	4464300	2538700	1094900	1107700	908090	702230	655080	1115700	473600	1128000	842640	0.00101254	0.00212032	0.00127758	0.00147015	0.000578453	0.00239556	0.00255777	0.00228009	0.00241114	0.000139496	0.000456435
	2844897056	Ga0395992_02_184251_185561	hypothetical protein [Carboxydothermus ferrireducens DSM 11255 Genome sequencing]	29.3377	28.7813	29.3638	27.2748	25.8453	27.2302	27.1463	26.6171	NaN	25.2524	25.3269	25.9196	25	25	25	56.7	56.7	56.7	49.038	0	178.72	3552600000	127	23853000	41027000	49185000	2269200	784010	1848900	3977700	3579300	348900	702070	799450	1241600	0.022297	0.0194858	0.0247519	0.0221783	0.00263506	0.00496485	0.00181034	0.00464233	0.00380584	0.00173566	0.00258542
	2844897061	Ga0395992_02_188268_188459	predicted RNA-binding protein [Carboxydothermus ferrireducens DSM 11255 Genome sequencing]	28.204	27.5551	28.3266	NaN	24.1517	24.9667	26.8024	NaN	27.2363	25.9886	26.6323	26.6755	3	3	3	39.7	39.7	39.7	7.3655	0	51.663	2721800000	56	73551000	132210000	128470000	438070	570870	773780	34981000	7376900	49440000	10444000	22148000	21399000	0.0687532	0.0627933	0.0646514	0.0653993	0.00304951	0.000958466	0.00131819	0.00194285	0.0014065	0.0004981	0.0227369
	2844897063	Ga0395992_02_190061_191212	acetoin utilization protein AcuC [Carboxydothermus ferrireducens DSM 11255 Genome sequencing]	26.0909	25.5538	25.7098	25.1725	25.4142	25.3495	26.6168	26.4493	26.6828	25.1034	25.9835	26.0507	16	16	16	56.7	56.7	56.7	42.724	0	99.813	1179200000	76	5212900	7792300	6402800	420240	365130	410160	6815500	5215200	10444000	751740	653160	544950	0.00487286	0.00370096	0.00322215	0.00393199	0.000849255	0.000919455	0.000843115	0.00102985	0.000930808	9.38856e-05	0.00442993
	2844897064	Ga0395992_02_191217_191849	acetoin utilization protein AcuB [Carboxydothermus ferrireducens DSM 11255 Genome sequencing]	28.0909	27.2997	27.6359	26.6717	26.403	NaN	27.9742	27.7623	28.6915	27.5012	27.6312	27.4679	9	9	9	47.6	47.6	47.6	23.437	0	124.92	3820000000	131	30625000	20821000	34914000	1049700	802030	0	16975000	9415500	49861000	7488300	9850600	11383000	0.0286273	0.00988896	0.0175702	0.0186955	0.00941971	0.00229667	0.00185195	0	0.00138287	0.00121807	0.0110334
	2844897065	Ga0395992_02_191924_192535	acetoin utilization protein AcuA [Carboxydothermus ferrireducens DSM 11255 Genome sequencing]	31.3974	30.889	31.2558	24.1792	24.6213	27.9366	31.6253	31.7059	31.2192	29.9841	30.0316	29.9051	17	17	17	86.2	86.2	86.2	23.535	0	323.31	33644000000	487	251520000	437690000	500090000	514810	655760	4910800	341690000	285310000	266340000	55393000	68102000	59531000	0.235113	0.207881	0.251666	0.231553	0.0221083	0.00112637	0.0015142	0.0123303	0.0049903	0.00635961	0.222091
	2844897066	Ga0395992_02_192615_193835	hypothetical protein [Carboxydothermus ferrireducens DSM 11255 Genome sequencing]	25.4676	NaN	25.6834	NaN	25.3568	25.3725	24.745	24.7799	24.7232	25.9165	25.8195	25.8469	9	9	9	32.5	32.5	32.5	44.452	0	61.677	408680000	44	2145800	1818300	4501600	515600	727390	656850	2232100	1243300	2410300	3238700	2108800	4320400	0.00200583	0.000863604	0.00226539	0.00171161	0.000745772	0.0011281	0.0016796	0.00164926	0.00148565	0.000310024	0.00145082
	2844897067	Ga0395992_02_193849_194982	carboxyl-terminal processing protease [Carboxydothermus ferrireducens DSM 11255 Genome sequencing]	27.5463	27.0788	27.5359	28.1351	28.2394	27.9725	27.0671	26.9047	26.8988	27.0662	27.0453	27.1541	14	14	14	49.6	49.6	49.6	41.071	0	119.43	2277400000	150	8434200	17175000	20708000	4028200	4127600	3322500	6495100	4838500	6360400	2683900	3243100	3152000	0.00788403	0.00815729	0.0104211	0.00882081	0.00139263	0.00881341	0.00953096	0.00834233	0.00889557	0.000598562	0.00422168
	2844897068	Ga0395992_02_195099_196214	murein DD-endopeptidase MepM/ murein hydrolase activator NlpD [Carboxydothermus ferrireducens DSM 11255 Genome sequencing]	NaN	NaN	NaN	NaN	NaN	NaN	31.6527	30.7297	31.4573	34.0091	33.7818	33.9214	13	13	13	33.4	33.4	33.4	42.308	0	71.878	38656000000	62	99805	0	299270	0	0	0	112020000	98442000	120180000	415080000	541590000	741300000	9.32946e-05	0	0.000150605	8.12999e-05	7.60156e-05	0	0	0	0	0	0.0728106
	2844897070	Ga0395992_02_197109_197789	cell division transport system ATP-binding protein [Carboxydothermus ferrireducens DSM 11255 Genome sequencing]	25.8229	26.2569	25.5365	27.3346	26.2964	27.4862	27.1916	27.3154	26.7779	NaN	26.3504	26.5118	12	12	12	65	65	65	24.809	0	84.679	1259500000	98	1094600	16096000	4971900	6233300	2788800	6372800	16891000	18079000	15515000	608930	989760	1050600	0.0010232	0.00764481	0.00250207	0.00372336	0.00347565	0.013638	0.00643957	0.0160012	0.0120263	0.00498041	0.0109788
	2844897071	Ga0395992_02_197914_198852	transketolase [Carboxydothermus ferrireducens DSM 11255 Genome sequencing]	29.8644	29.8294	29.8181	29.7365	29.6521	29.4313	29.6937	29.65	29.8324	29.9784	29.7712	29.9833	17	17	17	78.8	78.8	78.8	32.803	0	323.31	14147000000	306	74221000	151230000	129440000	17247000	14967000	11198000	56822000	47552000	53485000	25128000	34531000	36263000	0.0693795	0.0718269	0.0651396	0.068782	0.00338345	0.0377352	0.03456	0.0281166	0.0334706	0.00490097	0.0369331
	2844897072	Ga0395992_02_198840_199682	transketolase [Carboxydothermus ferrireducens DSM 11255 Genome sequencing]	28.7865	28.7275	28.7286	27.9389	27.658	26.8094	28.363	28.3181	28.4679	29.1958	29.133	29.2075	14	14	14	76.8	76.8	76.8	30.759	0	238.92	6177400000	209	36141000	61699000	70241000	2979100	2216900	1285900	25008000	17895000	32796000	25313000	26488000	31023000	0.0337835	0.029304	0.0353482	0.0328119	0.00313704	0.00651806	0.005119	0.00322871	0.00495526	0.00165077	0.0162547
	2844897074	Ga0395992_02_200542_201564	peptide chain release factor 2 [Carboxydothermus ferrireducens DSM 11255 Genome sequencing]	25.3207	25.6367	25.1091	NaN	NaN	NaN	25.2028	25.0892	25.4972	NaN	NaN	NaN	9	9	9	39.7	39.7	39.7	38.769	0	50.78	563320000	59	3308600	8710300	3666500	0	0	0	2315900	1836300	3126900	26459	884910	867490	0.00309278	0.00413697	0.00184514	0.00302496	0.00114742	0	0	0	0	0	0.00150529
	2844897075	Ga0395992_02_201674_204298	preprotein translocase subunit SecA [Carboxydothermus ferrireducens DSM 11255 Genome sequencing]	29.9671	30.0241	29.9231	29.8409	29.6104	29.3254	29.0817	28.9094	29.124	30.3294	30.3155	30.3028	54	54	54	68.2	68.2	68.2	100.25	0	323.31	12886000000	632	22485000	51712000	36840000	6063200	4004000	2380900	8301600	6142100	9403900	16232000	20403000	19031000	0.0210183	0.0245607	0.0185394	0.0213728	0.00302624	0.0132658	0.00924556	0.0059781	0.0094965	0.00365035	0.00539587
	2844897079	Ga0395992_02_208190_208843	hypothetical protein [Carboxydothermus ferrireducens DSM 11255 Genome sequencing]	29.0039	29.1528	29.0537	24.9132	26.236	27.2689	28.732	28.4849	28.96	29.2817	29.2999	29.2899	16	16	16	75.6	75.6	75.6	23.493	0	284.44	7250200000	203	43973000	107630000	77373000	698900	1600400	3467100	27451000	17902000	40383000	31331000	36088000	34084000	0.0411046	0.051119	0.0389373	0.0437203	0.00649845	0.00152914	0.00369545	0.0087054	0.00464333	0.00368083	0.0178426
	2844897081	Ga0395992_02_209357_209890	putative sigma-54 modulation protein [Carboxydothermus ferrireducens DSM 11255 Genome sequencing]	29.9613	30.084	30.0786	30.4658	30.2952	30.2939	30.327	30.0847	30.5563	29.1629	29.2904	29.3568	9	9	9	70.6	70.6	70.6	20.23	0	323.31	16544000000	382	176770000	426010000	360630000	85023000	90249000	71281000	244880000	130910000	266150000	41926000	53356000	55930000	0.165239	0.202334	0.181484	0.183019	0.018595	0.186024	0.208392	0.178977	0.191131	0.0153584	0.159167
	2844897082	Ga0395992_02_209997_210194	CspA family cold shock protein [Carboxydothermus ferrireducens DSM 11255 Genome sequencing]	32.8661	28.5873	32.034	25.3194	NaN	NaN	32.9126	32.949	32.4675	28.5454	28.6281	28.7191	9	9	8	78.5	78.5	78.5	7.3292	0	323.31	48541000000	233	1588300000	140430000	1735800000	1893400	0	668110	1728300000	1604400000	1403900000	27168000	36358000	36795000	1.48469	0.0666974	0.873527	0.808306	0.711244	0.00414262	0	0.00167753	0.00194005	0.00208375	1.12336
	2844897086	Ga0395992_02_212550_213512	Fe-S oxidoreductase [Carboxydothermus ferrireducens DSM 11255 Genome sequencing]	28.4568	28.5374	28.4638	26.4408	25.6122	26.499	27.0283	26.6535	26.5935	26.1755	26.2063	25.7054	15	15	15	54.1	54.1	54.1	36.094	0	51.498	3027000000	102	33715000	69040000	57988000	1756200	934240	1812500	12375000	8568700	6244700	2484700	3030100	1628600	0.0315157	0.0327906	0.029182	0.0311628	0.00183004	0.00384244	0.00215724	0.00455093	0.00351687	0.00122961	0.00804349
	2844897087	Ga0395992_02_213527_214735	L-lactate dehydrogenase complex protein LldG [Carboxydothermus ferrireducens DSM 11255 Genome sequencing]	29.9461	29.8991	29.9768	29.5684	29.1811	29.2451	28.5782	28.5767	28.5944	28.1975	28.4706	28.4818	21	21	21	63.9	63.9	63.9	44.349	0	230.63	9561700000	279	45486000	100110000	92706000	9141800	5820500	8093600	16026000	13271000	18266000	3628000	4926300	9809800	0.0425189	0.0475474	0.0466535	0.0455733	0.00268265	0.0200016	0.01344	0.0203219	0.0179212	0.0038841	0.0104166
	2844897089	Ga0395992_02_214896_215102	hypothetical protein [Carboxydothermus ferrireducens DSM 11255 Genome sequencing]	NaN	NaN	NaN	NaN	NaN	NaN	NaN	NaN	NaN	26.565	26.6671	26.6659	3	3	3	57.4	57.4	57.4	7.5638	0	34.082	386520000	20	10913000	0	12441000	0	0	0	6121900	4663600	0	14517000	35503000	35781000	0.0102011	0	0.00626083	0.00548732	0.00514437	0	0	0	0	0	0.00397911
	2844897092	Ga0395992_02_216216_216959	transcriptional pleiotropic repressor [Carboxydothermus ferrireducens DSM 11255 Genome sequencing]	29.0193	28.3167	28.9427	29.1972	29.1056	28.769	NaN	NaN	NaN	30.0466	28.9087	29.2785	11	10	10	40.9	37.7	37.7	28.134	0	71.522	3639900000	52	9750600	11711000	18942000	5227500	6713300	4427700	0	0	0	39259000	51179000	81847000	0.00911456	0.00556215	0.0095324	0.0080697	0.00218163	0.0114374	0.0155016	0.0111173	0.0126854	0.00244409	0
	2844897095	Ga0395992_02_219039_220229	S-adenosylmethionine synthetase [Carboxydothermus ferrireducens DSM 11255 Genome sequencing]	32.7796	32.9653	32.8771	32.9086	32.8609	32.8412	32.3997	32.3305	32.5415	33.172	33.0502	32.8506	32	32	32	81.6	81.6	81.6	43.425	0	323.31	100400000000	980	389410000	836260000	704010000	162610000	156190000	133060000	287510000	272820000	347170000	260660000	326440000	299060000	0.364008	0.397183	0.354287	0.371826	0.022491	0.355779	0.360655	0.334095	0.350176	0.0141389	0.186875
	2844897097	Ga0395992_02_221894_222709	diguanylate cyclase (GGDEF)-like protein [Carboxydothermus ferrireducens DSM 11255 Genome sequencing]	28.9132	29.0727	28.8543	27.5743	27.3497	28.1014	28.4251	28.3215	28.2596	28.123	28.1094	28.1425	16	16	16	69.4	69.4	69.4	31.094	0	225.04	6398700000	223	43169000	94777000	81586000	2442400	2308700	3835500	22240000	20976000	25171000	5708900	7570200	7414500	0.040353	0.0450145	0.0410575	0.0421416	0.00251273	0.0053438	0.00533098	0.0096304	0.00676839	0.00247858	0.0144555
	2844897098	Ga0395992_02_222706_223044	hypothetical protein [Carboxydothermus ferrireducens DSM 11255 Genome sequencing]	28.2153	28.2612	28.2493	28.728	28.6742	28.7654	28.6101	28.4939	28.6003	28.4077	28.4755	28.5053	8	8	8	60.7	60.7	60.7	12.734	0	58.378	5690300000	132	52243000	128100000	117740000	12347000	17628000	17165000	58836000	41852000	65591000	19338000	29411000	26596000	0.0488351	0.0608412	0.0592517	0.0563093	0.00652148	0.0270143	0.0407045	0.0430989	0.0369392	0.00867819	0.0382422
	2844897099	Ga0395992_02_223223_224428	putative nucleotidyltransferase with HDIG domain [Carboxydothermus ferrireducens DSM 11255 Genome sequencing]	24.5411	25.4143	24.6578	24.5276	NaN	NaN	NaN	NaN	NaN	24.3174	24.8567	24.4811	13	13	12	39.2	39.2	36.9	46.95	0	35.21	354540000	45	657710	5702200	2115700	189310	135880	0	0	0	0	252210	679540	363120	0.000614807	0.00270827	0.00106471	0.00146259	0.00110199	0.000414197	0.000313758	0	0.000242652	0.00021606	0
	2844897100	Ga0395992_02_224430_225182	hypothetical protein [Carboxydothermus ferrireducens DSM 11255 Genome sequencing]	27.8525	27.6664	27.8082	28.8664	28.6969	28.621	28.6497	28.5686	28.6983	28.7835	28.5661	28.5359	16	16	16	73.2	73.2	73.2	28.751	0	200.45	5045300000	179	15554000	32065000	28545000	10198000	5106200	5477400	33301000	18728000	34424000	11220000	12517000	12067000	0.0145394	0.0152293	0.014365	0.0147112	0.00045705	0.0223125	0.0117906	0.013753	0.015952	0.00559502	0.021645
	2844897104	Ga0395992_02_227748_229025	transcription termination factor Rho [Carboxydothermus ferrireducens DSM 11255 Genome sequencing]	27.8016	27.8764	27.9067	28.1059	28.2856	27.9979	26.8419	26.5124	27.0691	28.0478	28.1893	28.0098	25	25	25	66.1	66.1	66.1	48.485	0	249.03	3007200000	240	8014600	19352000	16998000	3952400	4682200	2555600	2713400	2150400	4520000	4777700	7164800	3890400	0.0074918	0.00919126	0.0085541	0.00841238	0.000858546	0.00864757	0.0108116	0.00641675	0.0086253	0.0021975	0.00176365
	2844897105	Ga0395992_02_229171_229815	transaldolase [Carboxydothermus ferrireducens DSM 11255 Genome sequencing]	30.4669	29.9048	30.3465	30.0347	30.1505	29.7767	29.0273	29.0007	29.249	30.5074	30.5667	30.4887	12	12	12	58.4	58.4	58.4	23.422	0	185.11	14917000000	229	94189000	143440000	154440000	23638000	20334000	13793000	28376000	25200000	38804000	74379000	87387000	85220000	0.0880449	0.068127	0.0777206	0.0779642	0.0099612	0.0517182	0.0469529	0.0346323	0.0444345	0.00881699	0.0184438
	2844897106	Ga0395992_02_229827_230681	fructose-bisphosphate aldolase class II [Carboxydothermus ferrireducens DSM 11255 Genome sequencing]	32.0836	31.6591	31.8895	30.4261	30.34	30.1387	31.5096	31.548	31.666	31.7266	31.7388	31.7265	25	25	25	84.5	84.5	84.5	30.505	0	323.31	53430000000	626	290780000	503170000	545430000	25261000	23701000	19732000	222900000	226780000	255230000	111360000	147400000	147610000	0.271812	0.238981	0.274483	0.261759	0.0197711	0.0552692	0.0547275	0.0495443	0.0531803	0.00316057	0.14488
	2844897108	Ga0395992_02_231316_231723	DNA-binding response OmpR family regulator [Carboxydothermus ferrireducens DSM 11255 Genome sequencing]	NaN	24.7706	25.1807	NaN	NaN	NaN	25.6294	25.7777	25.5945	NaN	NaN	NaN	6	6	6	47.4	47.4	47.4	15.082	0	21.221	542350000	35	734000	4984300	4475600	0	0	0	5085700	6683200	9055800	0	136360	0	0.00068612	0.0023673	0.00225231	0.00176858	0.000939195	0	0	0	0	0	0.0033056
	2844897109	Ga0395992_02_231844_233451	CTP synthase [Carboxydothermus ferrireducens DSM 11255 Genome sequencing]	28.9122	29.078	29.0464	28.4046	28.6311	28.3103	27.8906	27.8946	28.1202	28.3449	28.5509	28.5523	30	30	30	69.7	69.7	69.7	59.724	0	323.31	6266900000	316	20627000	44429000	41731000	2759200	3116100	3042200	6551500	6426200	11108000	6553700	7203300	6755200	0.0192815	0.0211016	0.0210008	0.0204613	0.00102299	0.00603693	0.00719533	0.00763853	0.00695693	0.000826987	0.00425834
	2844897110	Ga0395992_02_233528_235201	arginyl-tRNA synthetase [Carboxydothermus ferrireducens DSM 11255 Genome sequencing]	30.5585	30.5417	30.7156	29.4049	29.2682	28.5008	29.578	29.5159	29.7181	29.7384	29.8278	29.8248	35	35	35	78.3	78.3	78.3	63.042	0	323.31	17747000000	482	55202000	99789000	124630000	6742100	4742900	1849300	22122000	20836000	24975000	12221000	15797000	18498000	0.0516011	0.0473949	0.062719	0.053905	0.00791757	0.0147512	0.0109517	0.00464333	0.0101154	0.00510558	0.0143788
	2844897111	Ga0395992_02_235204_235626	uncharacterized beta-barrel protein YwiB (DUF1934 family) [Carboxydothermus ferrireducens DSM 11255 Genome sequencing]	27.152	26.6002	26.573	NaN	NaN	NaN	NaN	NaN	NaN	NaN	NaN	26.7919	4	4	4	37.1	37.1	37.1	16.095	0	46.404	758140000	29	38733000	37124000	46440000	1000900	554560	0	0	0	0	3493700	4586100	8883300	0.0362064	0.0176321	0.0233705	0.0257363	0.00951047	0.0021899	0.00128052	0	0.00115681	0.00110018	0
	2844897112	Ga0395992_02_235698_236261	indolepyruvate ferredoxin oxidoreductase beta subunit [Carboxydothermus ferrireducens DSM 11255 Genome sequencing]	28.6941	28.3029	28.4251	28.5717	28.0367	28.1434	28.5707	28.2473	28.7882	27.989	28.0409	28.0363	12	12	12	70.1	70.1	70.1	20.473	0	83.345	4732300000	167	36618000	45563000	59719000	9626300	4511600	3611100	27045000	19100000	31258000	21175000	28189000	25494000	0.0342294	0.0216402	0.0300531	0.0286409	0.00641229	0.0210617	0.0104177	0.00906696	0.0135154	0.00657003	0.0175787
	2844897113	Ga0395992_02_236254_237999	indolepyruvate ferredoxin oxidoreductase alpha subunit [Carboxydothermus ferrireducens DSM 11255 Genome sequencing]	30.0322	30.1291	30.0554	29.333	29.6438	29.8791	30.0136	29.9835	30.241	29.7264	29.7627	29.7333	27	27	27	61.3	61.3	61.3	62.862	0	323.31	15993000000	468	36855000	90714000	73672000	6797900	6933600	7018500	51087000	40651000	47779000	13902000	18153000	14871000	0.0344509	0.0430847	0.0370748	0.0382035	0.00442619	0.0148733	0.0160102	0.0176225	0.0161687	0.0013814	0.0332055
	2844897114	Ga0395992_02_238003_239319	phenylacetate-CoA ligase [Carboxydothermus ferrireducens DSM 11255 Genome sequencing]	28.95	28.7074	28.6673	27.9627	28.1482	28.4797	28.8611	28.9134	29.2812	28.7074	28.6598	28.6673	23	23	23	60.3	60.3	60.3	49.583	0	202.59	7831800000	253	22202000	52852000	37365000	2575600	2825400	3641900	26622000	25397000	41643000	9412000	11181000	10232000	0.0207537	0.0251021	0.0188036	0.0215532	0.00322445	0.00563523	0.00652408	0.0091443	0.0071012	0.00182433	0.0173037
	2844897115	Ga0395992_02_239343_240812	SSS family solute:Na+ symporter [Carboxydothermus ferrireducens DSM 11255 Genome sequencing]	26.8893	27.0251	26.6827	NaN	NaN	25.7245	24.2633	24.1347	NaN	28.3239	28.3707	28.2196	5	5	5	9	9	9	52.992	0	29.903	1544700000	60	11197000	26306000	18852000	386630	176760	348270	1638400	1517800	631570	14171000	20188000	15187000	0.0104666	0.0124941	0.00948711	0.0108159	0.00153361	0.000845919	0.000408153	0.000874457	0.00070951	0.000261372	0.00106493
	2844897117	Ga0395992_02_241679_242338	putative ABC transport system ATP-binding protein [Carboxydothermus ferrireducens DSM 11255 Genome sequencing]	25.4402	25.3941	25.4634	NaN	NaN	24.98	26.0596	25.1689	25.969	24.6675	25.0412	24.932	9	9	9	45.2	45.2	45.2	24.751	0	57.111	635650000	72	2182700	6617800	5985100	40140	87763	688610	7563900	3682600	7675600	1467100	1477000	1046700	0.00204032	0.00314313	0.00301195	0.0027318	0.000602422	8.78234e-05	0.000202652	0.001729	0.000673159	0.000916188	0.00491638
	2844897119	Ga0395992_02_242878_244056	aminotransferase [Carboxydothermus ferrireducens DSM 11255 Genome sequencing]	25.2986	25.142	25.7893	NaN	NaN	NaN	NaN	NaN	NaN	NaN	NaN	NaN	11	11	11	36.5	36.5	36.5	43.5	0	29.384	291610000	27	1359300	3069600	5796100	349110	85269	0	0	0	0	0	0	0	0.00127063	0.00145791	0.00291684	0.00188179	0.000901253	0.000763828	0.000196893	0	0.00032024	0.000396572	0
	2844897120	Ga0395992_02_244053_244535	DNA-binding Lrp family transcriptional regulator [Carboxydothermus ferrireducens DSM 11255 Genome sequencing]	27.1161	27.1232	27.3407	26.7662	27.1856	26.0871	26.4874	26.3422	26.4181	25.934	25.6756	25.958	12	12	12	70	70	70	18.411	0	123.43	1658600000	95	18166000	36293000	45213000	3465400	4739600	1359500	9954800	8858500	8728400	1000500	2040900	1328400	0.016981	0.0172374	0.0227531	0.0189905	0.003261	0.00758205	0.0109441	0.00341351	0.00731323	0.0037725	0.00647041
	2844897123	Ga0395992_02_245346_246590	GTP-binding protein HflX [Carboxydothermus ferrireducens DSM 11255 Genome sequencing]	23.4853	23.9261	23.73	24.0524	24.6292	23.8671	NaN	NaN	23.8988	NaN	NaN	NaN	12	12	12	29.5	29.5	29.5	46.352	0	16.703	117330000	35	214060	1247600	917100	256060	435590	138110	0	0	383520	4632.8	49371	59590	0.000200097	0.000592549	0.000461523	0.000418056	0.000199804	0.000560241	0.00100581	0.000346775	0.000637609	0.000336262	0
	2844897126	Ga0395992_02_247557_248402	heat shock protein HtpX [Carboxydothermus ferrireducens DSM 11255 Genome sequencing]	27.2531	26.8171	26.7645	27.763	27.5479	27.5745	26.4247	26.3723	25.8553	26.1973	26.3698	26.3098	11	11	11	50.2	50.2	50.2	30.424	0	149.13	1627300000	119	18016000	26680000	20254000	3936900	5054300	3175100	7191400	5655100	2681600	2890200	4133600	3107700	0.0168408	0.0126717	0.0101927	0.013235	0.00335968	0.00861365	0.0116708	0.00797223	0.00941889	0.0019764	0.00467426
	2844897128	Ga0395992_02_248868_249254	hypothetical protein [Carboxydothermus ferrireducens DSM 11255 Genome sequencing]	NaN	NaN	27.0219	NaN	NaN	NaN	28.5527	27.7918	27.5749	28.9978	28.96	28.9615	6	6	6	36.7	36.7	36.7	14.149	0	57.393	2250900000	47	1509300	1293900	28795000	0	0	0	49931000	26317000	27607000	35709000	49025000	49684000	0.00141085	0.000614539	0.0144908	0.00550541	0.00779179	0	0	0	0	0	0.0324541
	2844897129	Ga0395992_02_249426_251264	asparagine synthase (glutamine-hydrolysing) [Carboxydothermus ferrireducens DSM 11255 Genome sequencing]	24.996	24.928	25.7562	NaN	NaN	NaN	NaN	NaN	NaN	NaN	NaN	NaN	10	10	10	21.2	21.2	21.2	70.44	0	24.18	216280000	15	759760	649120	4598800	0	0	0	0	0	0	0	0	0	0.0007102	0.0003083	0.00231431	0.00111094	0.00106135	0	0	0	0	0	0
	2844897131	Ga0395992_02_251503_252426	HD-GYP domain-containing protein (c-di-GMP phosphodiesterase class II) [Carboxydothermus ferrireducens DSM 11255 Genome sequencing]	24.8947	25.9212	25.4558	24.2287	NaN	NaN	22.9974	NaN	NaN	24.6912	23.8224	24.3853	9	9	9	37.1	37.1	37.1	34.661	0	65.858	514850000	55	1695700	10820000	4941100	225980	114290	101500	365360	147910	0	406970	322390	383950	0.00158509	0.00513897	0.00248657	0.00307021	0.00184743	0.000494428	0.000263905	0.000254852	0.000337728	0.000135781	0.000237476
	2844897132	Ga0395992_02_252498_253010	ferritin [Carboxydothermus ferrireducens DSM 11255 Genome sequencing]	30.9557	31.326	31.0952	30.0268	30.2696	30.1919	31.581	31.5664	31.5597	30.5556	30.4586	30.4724	12	12	12	75.9	75.9	75.9	19.823	0	323.31	37545000000	386	184960000	509220000	352670000	26309000	36805000	24442000	331320000	274180000	337410000	60407000	77896000	67795000	0.172895	0.241855	0.177478	0.197409	0.038559	0.0575622	0.0849857	0.0613704	0.0679728	0.0148562	0.215351
	2844897134	Ga0395992_02_254033_255430	hypothetical protein [Carboxydothermus ferrireducens DSM 11255 Genome sequencing]	25.5167	25.7085	25.5356	25.4442	25.1329	25.3428	25.1431	25.4594	25.4536	25.5336	25.7777	25.4402	21	21	21	50.8	50.8	50.8	54.416	0	67.288	690780000	99	1197800	4083000	4214300	331820	583850	467310	2065800	734110	1083100	836890	1088700	612920	0.00111967	0.00193923	0.00212081	0.00172657	0.000533376	0.000725998	0.00134816	0.00117335	0.0010825	0.000320874	0.00134273
	2844897139	Ga0395992_02_259788_260687	putative pyruvate formate lyase activating enzyme [Carboxydothermus ferrireducens DSM 11255 Genome sequencing]	25.136	25.6069	NaN	NaN	NaN	NaN	25.0008	25.0888	NaN	NaN	NaN	NaN	12	12	12	40.5	40.5	40.5	33.711	0	49.659	465020000	31	1699800	8417900	1007000	460180	0	110070	724690	1351500	932910	249520	1033700	372110	0.00158892	0.00399809	0.000506764	0.00203126	0.0017872	0.00100684	0	0.00027637	0.000427737	0.000520208	0.000471033
	2844897141	Ga0395992_02_261340_261717	DNA-binding response OmpR family regulator [Carboxydothermus ferrireducens DSM 11255 Genome sequencing]	NaN	NaN	NaN	NaN	NaN	NaN	25.6764	25.6428	25.1715	NaN	NaN	NaN	3	3	3	31.2	31.2	31.2	13.996	0	18.655	220520000	11	1363800	2580700	0	0	0	0	9802100	6951400	5101300	0	0	0	0.00127484	0.00122571	0	0.000833515	0.000722263	0	0	0	0	0	0.00637116
	2844897144	Ga0395992_02_264398_265090	putative ABC transport system ATP-binding protein [Carboxydothermus ferrireducens DSM 11255 Genome sequencing]	25.571	25.3096	25.4115	27.068	27.2174	27.0604	24.9528	25.4891	25.6617	25.2576	25.0263	25.3321	11	11	11	53.5	53.5	53.5	25.781	0	59.898	776950000	90	3478600	8400500	6651400	3395300	3337000	2877700	3010400	4335400	5941200	1049000	1862500	2041700	0.00325169	0.00398983	0.00334726	0.00352959	0.00040143	0.00742867	0.0077054	0.0072255	0.00745319	0.000240891	0.0019567
	2844897145	Ga0395992_02_265087_266268	HlyD family secretion protein [Carboxydothermus ferrireducens DSM 11255 Genome sequencing]	26.667	26.069	26.1526	28.3283	29.066	28.4804	27.3107	27.2197	26.6954	26.4633	25.1981	26.1678	11	11	11	26.2	26.2	26.2	42.55	0	34.099	1285300000	62	4106600	2768900	4764300	6896900	13967000	6196500	6337500	4832900	3710300	2028000	2047600	2198300	0.00383872	0.00131509	0.00239759	0.00251714	0.00126605	0.0150899	0.0322509	0.0155585	0.0209665	0.00977545	0.00411924
	2844897147	Ga0395992_02_267108_269018	carbon-monoxide dehydrogenase catalytic subunit [Carboxydothermus ferrireducens DSM 11255 Genome sequencing]	NaN	25.2527	NaN	28.5686	28.0913	27.8509	28.639	29.4766	28.7771	27.7108	27.7451	27.6464	33	33	33	62.1	62.1	62.1	66.961	0	278.47	2920500000	233	0	1771700	0	3946000	1894100	1784500	12985000	21618000	19312000	2976100	3607200	3658100	0	0.000841471	0	0.00028049	0.000485824	0.00863356	0.00437363	0.00448063	0.00582927	0.00242918	0.00843998
	2844897149	Ga0395992_02_269867_270316	nucleotide-binding universal stress UspA family protein [Carboxydothermus ferrireducens DSM 11255 Genome sequencing]	29.4845	29.2821	29.5004	26.7506	26.4581	27.6798	30.6004	30.6988	30.2024	29.1063	29.0558	29.0027	8	8	8	77.2	77.2	77.2	15.865	0	158.16	12587000000	162	114340000	168310000	180450000	2855600	1050100	4045200	321670000	303150000	216780000	30482000	39218000	31889000	0.106881	0.079939	0.0908099	0.0925435	0.0135546	0.00624785	0.00242477	0.0101569	0.00627651	0.00386616	0.209079
	2844897150	Ga0395992_02_270396_271211	hypothetical protein [Carboxydothermus ferrireducens DSM 11255 Genome sequencing]	NaN	NaN	24.0883	NaN	NaN	NaN	NaN	NaN	NaN	NaN	NaN	NaN	5	5	5	18.5	18.5	18.5	31.809	0	17.886	112930000	23	353590	195920	1540700	0	0	0	0	0	0	181410	0	0	0.000330525	9.30524e-05	0.000775344	0.000399641	0.000346357	0	0	0	0	0	0
	2844897152	Ga0395992_02_271774_272688	pseudouridine-5'-phosphate glycosidase [Carboxydothermus ferrireducens DSM 11255 Genome sequencing]	27.0658	27.5964	27.471	NaN	NaN	NaN	27.2213	27.0418	27.3545	27.8493	27.8099	28.0994	16	16	16	65.8	65.8	65.8	32.326	0	210.92	2419000000	96	4088800	35836000	26804000	0	0	0	8219400	5418500	14445000	11898000	10685000	9156100	0.00382208	0.0170204	0.0134889	0.0114438	0.00683267	0	0	0	0	0	0.00534244
	2844897154	Ga0395992_02_274230_275633	APA family basic amino acid/polyamine antiporter [Carboxydothermus ferrireducens DSM 11255 Genome sequencing]	27.9481	28.4144	28.3619	27.0094	27.1941	27.1941	27.5344	27.4744	27.8124	29.1638	28.5867	28.6044	6	6	6	8.6	8.6	8.6	49.254	0	16.899	3985100000	52	17629000	73896000	68038000	2042700	3836900	2711800	13484000	12764000	27025000	35572000	34056000	28901000	0.016479	0.035097	0.0342395	0.0286052	0.0105103	0.00446928	0.00885971	0.00680895	0.00671265	0.0021968	0.00876432
	2844897162	Ga0395992_02_283558_284346	5-methyltetrahydrofolate--homocysteine methyltransferase [Carboxydothermus ferrireducens DSM 11255 Genome sequencing]	24.7734	24.8345	25.6583	25.4702	25.7429	25.6302	NaN	NaN	NaN	25.7323	25.5689	25.5296	8	8	8	35.1	35.1	35.1	29.428	0	50.747	507670000	57	2785300	6058500	4456000	506730	550810	962610	1267400	989760	0	2128700	2379700	3431200	0.00260361	0.00287749	0.00224244	0.00257452	0.000318522	0.00110869	0.00127187	0.00241698	0.00159918	0.00071292	0.000823783
	2844897163	Ga0395992_02_284409_285041	5-methyltetrahydrofolate--homocysteine methyltransferase [Carboxydothermus ferrireducens DSM 11255 Genome sequencing]	27.8472	27.3021	27.5362	NaN	NaN	NaN	27.8937	27.9539	27.9052	27.172	27.5357	27.2361	15	15	15	69	69	69	22.34	0	119.25	3454500000	116	15556000	26399000	19681000	0	0	19645	14119000	20412000	21574000	2567400	6242000	5401200	0.0145413	0.0125382	0.0099043	0.0123279	0.00232563	0	0	4.93258e-05	1.64419e-05	2.84783e-05	0.00917705
	2844897165	Ga0395992_02_285267_286445	uroporphyrinogen-III decarboxylase [Carboxydothermus ferrireducens DSM 11255 Genome sequencing]	27.9577	28.2303	28.39	24.9982	24.7057	25.5542	27.0455	25.039	27.0945	29.3741	29.4806	29.484	21	21	21	65.6	65.6	65.6	44.515	0	244.6	4615000000	216	8707400	28379000	30066000	507280	328540	522170	4356900	1597600	5190500	16274000	23009000	23698000	0.00813941	0.0134786	0.0151305	0.0122495	0.00365401	0.00110989	0.000758626	0.00131109	0.00105987	0.000279611	0.00283189
	2844897166	Ga0395992_02_286593_287228	methylmalonyl-CoA mutase cobalamin-binding domain/chain [Carboxydothermus ferrireducens DSM 11255 Genome sequencing]	25.7082	25.6289	25.682	NaN	25.4979	24.9943	25.5918	25.7571	25.4539	25.8841	26.0565	25.5483	9	9	9	56.4	56.4	56.4	23.445	0	44.439	808720000	56	13458000	11924000	12154000	97866	293500	316050	3292800	3554800	2477300	3392700	1566300	3828900	0.0125801	0.00566332	0.0061164	0.00811994	0.00386926	0.000214124	0.000677715	0.000793557	0.000561799	0.000306616	0.00214025
	2844897167	Ga0395992_02_287249_288028	GntR family transcriptional regulator [Carboxydothermus ferrireducens DSM 11255 Genome sequencing]	24.6911	24.5274	24.2981	24.2647	NaN	NaN	24.9175	24.7561	24.7127	23.9467	24.3759	24.4072	8	8	8	42.5	42.5	42.5	29.376	0	43.289	389560000	54	2003600	6227600	3871800	260950	141420	91328	2665200	2181600	2188000	589030	352590	630450	0.0018729	0.00295781	0.00194845	0.00225972	0.000605739	0.00057094	0.00032655	0.000229312	0.000375601	0.000176017	0.00173232
	2844897171	Ga0395992_02_289324_289800	transcriptional regulator with XRE-family HTH domain [Carboxydothermus ferrireducens DSM 11255 Genome sequencing]	NaN	25.2061	25.2292	26.2205	25.8857	26.1408	26.0709	26.0406	25.8028	NaN	NaN	NaN	10	10	10	61.4	61.4	61.4	18.497	0	25.342	514410000	42	535870	6061200	2857500	2617300	1418900	2354800	8778900	8031100	5594800	0	0	0	0.000500915	0.00287877	0.00143801	0.0016059	0.00119779	0.00572646	0.00327636	0.00591257	0.0049718	0.00147124	0.0057061
	2844897172	Ga0395992_02_289936_291180	Ca-activated chloride channel family protein [Carboxydothermus ferrireducens DSM 11255 Genome sequencing]	23.6654	26.2329	26.274	NaN	NaN	NaN	25.0436	25.1217	NaN	26.7976	26.84	26.6082	13	13	13	43	43	43	47.227	0	121.77	627540000	50	356000	9562000	9253800	0	54238	61514	894980	1227100	389790	2718100	3564400	3163500	0.000332778	0.00454148	0.0046569	0.00317705	0.00246389	0	0.00012524	0.000154453	9.3231e-05	8.2051e-05	0.000581718
	2844897175	Ga0395992_02_291760_293205	ATP-dependent Lon protease [Carboxydothermus ferrireducens DSM 11255 Genome sequencing]	27.5693	28.1273	27.896	25.112	25.0784	24.3683	27.8269	27.3084	28.0752	27.4784	27.6617	26.9688	26	26	26	61.7	61.7	61.7	55.486	0	187.24	3569100000	195	8961700	25299000	16937000	305810	276120	156690	7310000	5522400	10767000	3031600	3891100	2436400	0.00837712	0.0120158	0.0085234	0.00963877	0.00205986	0.00066909	0.000637584	0.000393426	0.0005667	0.000150884	0.00475135
	2844897176	Ga0395992_02_293217_295541	hypothetical protein [Carboxydothermus ferrireducens DSM 11255 Genome sequencing]	28.0787	28.4429	28.0246	24.9606	NaN	24.5093	26.9817	28.3044	27.4806	27.1241	27.1962	27.0986	39	39	39	54.7	54.7	54.7	89.804	0	181.17	3932600000	213	5135600	26251000	8679400	185470	37578	84483	1473500	14494000	2180800	1517500	2506400	1721600	0.0048006	0.0124679	0.00436783	0.00721213	0.00455681	0.000405795	8.67707e-05	0.000212125	0.000234897	0.000160727	0.000957744
	2844897177	Ga0395992_02_295545_299663	hypothetical protein [Carboxydothermus ferrireducens DSM 11255 Genome sequencing]	30.3872	30.8708	30.4763	30.2944	30.1171	30.1127	29.9276	29.8859	29.9854	30.4896	30.5461	30.4889	87	87	87	62.9	62.9	62.9	159.21	0	323.31	21564000000	967	18412000	56925000	35374000	4435900	3218200	2850800	10155000	8276400	9493700	8582200	10732000	8972100	0.017211	0.0270366	0.0178017	0.0206831	0.00551023	0.00970543	0.00743109	0.00715796	0.00809816	0.00139862	0.00660054
	2844897178	Ga0395992_02_299627_300379	hypothetical protein [Carboxydothermus ferrireducens DSM 11255 Genome sequencing]	27.0121	27.1974	27.1032	26.123	26.3594	25.9564	26.3051	25.7609	26.6584	26.5941	26.5952	26.5245	11	11	11	50	50	50	28.86	0	52.711	1783600000	90	7973800	24124000	20968000	1161700	1603700	1215600	6109600	2078800	5097900	2911000	2865100	2118700	0.00745366	0.0114577	0.010552	0.00982112	0.0020997	0.00254172	0.00370307	0.0030522	0.003099	0.000582092	0.00397111
	2844897179	Ga0395992_02_300372_302702	phosphoadenosine phosphosulfate reductase [Carboxydothermus ferrireducens DSM 11255 Genome sequencing]	29.1444	28.9699	28.8489	27.2742	27.0309	27.0236	28.7679	28.9363	28.7309	28.0702	28.4698	28.3656	27	27	27	35.8	35.8	35.8	88.696	0	323.31	7066000000	298	12931000	31257000	25297000	782590	606770	527490	10978000	11381000	10459000	2397200	5186900	4233300	0.0120875	0.0148455	0.0127305	0.0132212	0.00144302	0.00171225	0.00140108	0.00132445	0.00147926	0.00020538	0.00713547
	2844897184	Ga0395992_02_308392_309660	D-serine dehydratase [Carboxydothermus ferrireducens DSM 11255 Genome sequencing]	23.6033	NaN	23.8126	NaN	NaN	NaN	23.8541	NaN	NaN	NaN	NaN	NaN	9	9	9	20.9	20.9	20.9	47.178	0	35.798	124030000	25	372330	0	1892500	0	0	0	443800	98522	555840	0	0	0	0.000348042	0	0.000952385	0.000433476	0.000481906	0	0	0	0	0	0.000288461
	2844897198	Ga0395992_02_323241_324353	serine protease Do [Carboxydothermus ferrireducens DSM 11255 Genome sequencing]	28.4174	28.291	28.0991	29.0537	29.2416	29.0298	27.7339	27.8166	27.9175	28.6191	28.7199	28.7503	17	17	17	53.2	53.2	53.2	39.646	0	263.06	3881900000	208	15106000	28498000	24642000	14078000	14514000	10677000	15503000	11427000	11587000	9474000	12364000	11266000	0.0141206	0.0135352	0.0124009	0.0133522	0.000874344	0.0308017	0.033514	0.0268084	0.0303747	0.00337311	0.0100766
	2844897200	Ga0395992_02_325464_326273	16S rRNA (cytidine1402-2'-O)-methyltransferase [Carboxydothermus ferrireducens DSM 11255 Genome sequencing]	25.3191	25.5776	25.3124	26.0942	26.0797	26.292	24.5551	24.5625	25.0299	23.8693	24.8334	NaN	11	11	11	49.1	49.1	49.1	30.503	0	54.948	456360000	76	1419400	5681800	4630400	2270400	1775200	2023800	686390	1771100	1559200	404580	186340	63514	0.00132681	0.00269858	0.00233021	0.00211853	0.000709959	0.00496747	0.00409908	0.00508148	0.00471601	0.000537308	0.000446139
	2844897202	Ga0395992_02_326991_327347	regulator of replication initiation timing [Carboxydothermus ferrireducens DSM 11255 Genome sequencing]	27.3543	26.8526	27.3704	28.2956	28.5567	28.3092	26.0758	26.4723	27.1472	NaN	NaN	NaN	8	8	8	59.3	59.3	59.3	13.899	0	39.478	1637000000	65	25416000	12820000	18014000	6219100	23370000	19681000	3509400	23517000	23262000	1485300	1769400	1962800	0.0237581	0.00608887	0.00906539	0.0129708	0.00945988	0.0136069	0.0539632	0.0494162	0.0389955	0.0221043	0.00228104
	2844897203	Ga0395992_02_327322_328170	cell fate regulator YaaT (PSP1 superfamily) [Carboxydothermus ferrireducens DSM 11255 Genome sequencing]	28.1945	28.5426	28.2781	27.8627	27.636	27.8222	28.1824	28.3801	28.1685	28.6501	28.7182	28.8233	14	14	14	53.2	53.2	53.2	32.002	0	49.775	5224700000	163	20722000	31499000	29746000	2793100	2855800	3037000	22344000	22688000	20529000	8002700	11975000	11500000	0.0193703	0.0149605	0.0149694	0.0164334	0.00254342	0.0061111	0.00659427	0.00762548	0.00677695	0.000773538	0.0145231
	2844897204	Ga0395992_02_328225_329028	DNA polymerase-3 subunit delta' [Carboxydothermus ferrireducens DSM 11255 Genome sequencing]	24.7791	24.8548	24.8607	25.2934	25.3417	25.4479	25.1898	25.3661	24.8691	24.9487	24.8893	24.5661	10	10	10	49.1	49.1	49.1	30.67	0	42.134	451260000	61	1963000	3668400	3727700	942740	1344400	1271300	1992500	1334100	1633300	387080	1156600	238480	0.00183495	0.00174231	0.00187593	0.00181773	6.84552e-05	0.00206265	0.00310433	0.00319205	0.00278634	0.000628272	0.00129508
	2844897205	Ga0395992_02_329021_329632	dTMP kinase [Carboxydothermus ferrireducens DSM 11255 Genome sequencing]	25.1146	25.0089	25.2071	NaN	NaN	NaN	25.9997	25.9496	25.6923	24.983	25.2347	25.0331	10	10	10	53.2	53.2	53.2	23.227	0	20.583	581480000	51	1486300	2372700	2425300	0	0	0	4660800	4250700	4009700	1231400	1450600	1867000	0.00138935	0.00112692	0.00122051	0.00124559	0.000133001	0	0	0	0	0	0.00302942
	2844897209	Ga0395992_02_332871_333107	2-oxoglutarate ferredoxin oxidoreductase subunit delta [Carboxydothermus ferrireducens DSM 11255 Genome sequencing]	28.4501	28.4402	28.4516	29.658	29.8432	30.0587	29.4529	29.0296	29.2998	26.9409	26.8545	26.764	4	4	4	78.2	78.2	78.2	8.433	0	107.52	5807400000	92	62533000	231520000	195590000	89019000	106440000	90477000	136770000	81052000	120600000	12248000	30497000	28615000	0.0584539	0.109961	0.098429	0.0889479	0.0270307	0.194767	0.245779	0.227175	0.222574	0.0258152	0.0888976
	2844897210	Ga0395992_02_333123_333686	2-oxoglutarate ferredoxin oxidoreductase subunit gamma [Carboxydothermus ferrireducens DSM 11255 Genome sequencing]	31.5989	31.6806	31.6688	32.067	32.1079	32.4041	32.4185	32.4459	32.5232	30.532	30.7073	30.7784	13	13	13	75.4	75.4	75.4	20.396	0	323.31	56201000000	616	413820000	1032900000	882160000	175350000	185900000	185440000	803330000	557050000	859070000	109340000	149180000	137970000	0.386826	0.490577	0.44394	0.440448	0.0519636	0.383653	0.429258	0.465614	0.426175	0.0410671	0.522148
	2844897211	Ga0395992_02_333689_334432	2-oxoglutarate ferredoxin oxidoreductase subunit beta [Carboxydothermus ferrireducens DSM 11255 Genome sequencing]	31.9001	32.4083	32.0926	32.7945	32.9289	32.9967	32.2766	32.0823	32.3325	31.735	31.7565	31.7366	14	14	14	85.8	85.8	85.8	26.782	0	323.31	66227000000	751	267050000	825820000	574390000	211860000	221510000	196410000	379670000	267720000	405130000	124700000	146690000	136880000	0.24963	0.392224	0.289057	0.310304	0.0736332	0.463534	0.511485	0.493158	0.489392	0.0241959	0.246778
	2844897212	Ga0395992_02_334446_335534	2-oxoglutarate ferredoxin oxidoreductase subunit alpha [Carboxydothermus ferrireducens DSM 11255 Genome sequencing]	32.3702	33.0827	32.7621	32.8431	33.0868	33.0534	32.4947	32.4269	32.749	32.7194	32.6801	32.5764	25	25	25	88.1	88.1	88.1	40.235	0	323.31	99712000000	1102	360920000	1295800000	898160000	178020000	193390000	165580000	350730000	280040000	411800000	212350000	292540000	258310000	0.337377	0.615442	0.451991	0.46827	0.139745	0.389495	0.446553	0.415748	0.417265	0.0285594	0.227967
	2844897213	Ga0395992_02_335556_336218	hypothetical protein [Carboxydothermus ferrireducens DSM 11255 Genome sequencing]	28.0331	27.9747	27.7856	26.4211	27.2837	27.6883	29.085	29.1118	28.5637	27.4474	27.5908	27.1554	12	12	12	65	65	65	24.684	0	323.31	4351100000	153	26629000	70886000	46358000	1863700	2685200	4607500	60218000	42004000	43935000	6394500	6906000	4552200	0.024892	0.0336674	0.0233293	0.0272962	0.00557266	0.00407764	0.00620035	0.0115688	0.00728226	0.00386098	0.0391404
	2844897214	Ga0395992_02_336387_337718	replicative DNA helicase [Carboxydothermus ferrireducens DSM 11255 Genome sequencing]	26.6615	26.7919	26.4175	27.6512	27.8464	27.6915	26.5456	26.3615	26.5134	26.7372	27.0318	26.6852	20	20	20	51.7	51.7	51.7	50.086	0	90.724	1455500000	110	2093800	6703300	4100200	2596300	3882100	1866600	2416000	2248800	2858000	1410200	5594500	5665700	0.00195722	0.00318374	0.00206339	0.00240145	0.00067956	0.00568052	0.00896409	0.00468677	0.00644379	0.00223848	0.00157035
	2844897216	Ga0395992_02_339632_340090	large subunit ribosomal protein L9 [Carboxydothermus ferrireducens DSM 11255 Genome sequencing]	28.8874	27.8301	28.7935	24.5068	24.2822	24.3679	29.946	30.1538	29.9502	27.3394	27.721	27.448	12	12	12	64.5	64.5	64.5	16.986	0	63.007	7484900000	143	52320000	83280000	108150000	879210	681750	520730	125340000	137300000	122930000	9959200	25091000	13475000	0.0489071	0.0395539	0.0544256	0.0476289	0.00751776	0.00192365	0.00157422	0.00130748	0.00160178	0.000309008	0.0814684
	2844897217	Ga0395992_02_340059_341048	uncharacterized protein YybS (DUF2232 family) [Carboxydothermus ferrireducens DSM 11255 Genome sequencing]	24.9367	24.2324	24.2767	NaN	NaN	NaN	NaN	NaN	NaN	26.2208	26.1636	NaN	4	4	4	12.2	12.2	12.2	36.427	0	11.373	255870000	15	999250	3959100	3476700	0	0	0	470300	0	0	2374400	3907000	1150700	0.000934068	0.00188038	0.00174962	0.00152136	0.000512791	0	0	0	0	0	0.000305685
	2844897218	Ga0395992_02_341172_341402	small subunit ribosomal protein S18 [Carboxydothermus ferrireducens DSM 11255 Genome sequencing]	29.0278	28.6946	29.0215	28.1583	28.4785	27.9916	27.7779	NaN	27.9397	NaN	NaN	NaN	5	5	5	47.4	47.4	47.4	8.9426	0	12.295	4159200000	45	172680000	145750000	115290000	27869000	34218000	25860000	25755000	21636000	28744000	0	3423100	0	0.161416	0.0692241	0.0580187	0.0962196	0.0567389	0.0609754	0.0790121	0.0649308	0.0683061	0.00948029	0.0167402
	2844897219	Ga0395992_02_341421_341852	single-strand DNA-binding protein [Carboxydothermus ferrireducens DSM 11255 Genome sequencing]	29.2121	28.9298	28.9269	29.1035	28.7423	28.8514	28.6173	28.5374	28.7415	29.8557	29.8677	29.8578	7	7	7	41.3	41.3	41.3	16.157	0	118.83	8629000000	131	112860000	204450000	259990000	47272000	27045000	22378000	114260000	46988000	101610000	83284000	105520000	103000000	0.105498	0.0971038	0.130838	0.111147	0.017562	0.103428	0.0624491	0.056188	0.0740216	0.0256581	0.0742666
	2844897220	Ga0395992_02_341871_342161	small subunit ribosomal protein S6 [Carboxydothermus ferrireducens DSM 11255 Genome sequencing]	31.24	31.1033	31.2614	31.7383	31.7956	31.4946	32.1774	32.2047	31.9292	31.0109	30.7592	30.7276	12	12	12	85.4	85.4	85.4	11.563	0	323.31	43127000000	393	415190000	645420000	750640000	214710000	245450000	183700000	902000000	916270000	824670000	159920000	126580000	130360000	0.388107	0.306543	0.377753	0.357468	0.0444048	0.46977	0.566764	0.461245	0.49926	0.0586158	0.586281
	2844897222	Ga0395992_02_344377_345231	small conductance mechanosensitive channel [Carboxydothermus ferrireducens DSM 11255 Genome sequencing]	25.5441	25.337	25.1645	25.7009	25.9083	25.8328	NaN	26.0079	26.0925	25.6058	25.8317	25.6067	8	8	8	37	37	37	32.18	0	133.04	688640000	52	2878900	7584600	5643500	905860	1468600	1890700	2831900	3886500	6368600	2157700	3726000	2777200	0.00269111	0.00360231	0.00284004	0.00304449	0.000488798	0.00198196	0.00339112	0.00474728	0.00337345	0.00138275	0.00184068
	2844897223	Ga0395992_02_345224_345424	hypothetical protein [Carboxydothermus ferrireducens DSM 11255 Genome sequencing]	25.0561	25.0115	NaN	NaN	NaN	NaN	NaN	NaN	NaN	NaN	NaN	NaN	2	2	2	34.8	34.8	34.8	7.582	0	7.2393	330090000	15	11256000	24978000	11576000	0	0	0	0	0	0	2367900	3077500	3668100	0.0105218	0.0118633	0.00582552	0.00940354	0.00317042	0	0	0	0	0	0
	2844897224	Ga0395992_02_345494_346582	hypothetical protein [Carboxydothermus ferrireducens DSM 11255 Genome sequencing]	27.8723	27.8685	27.9486	23.9045	25.0391	26.2451	27.9327	27.7127	28.1856	27.9192	28.0246	28.1472	22	22	22	63	63	63	39.978	0	323.31	3357500000	195	11414000	24168000	23726000	156370	347330	681520	11040000	10108000	15257000	6252200	8337000	8004600	0.0106695	0.0114786	0.0119399	0.0113627	0.000643118	0.000342126	0.000802013	0.0017112	0.00095178	0.000696716	0.00717577
	2844897225	Ga0395992_02_346630_346863	TusA-related sulfurtransferase [Carboxydothermus ferrireducens DSM 11255 Genome sequencing]	NaN	NaN	27.3607	NaN	NaN	NaN	29.0804	29.1153	28.6693	NaN	NaN	NaN	3	3	3	33.8	33.8	33.8	8.663	0	11.54	2497500000	35	27722000	70200000	111410000	0	0	0	335590000	342810000	306050000	0	0	0	0.0259137	0.0333416	0.0560661	0.0384405	0.0157096	0	0	0	0	0	0.218126
	2844897226	Ga0395992_02_346865_348076	hypothetical protein [Carboxydothermus ferrireducens DSM 11255 Genome sequencing]	27.0605	27.1151	27.3486	26.5963	26.8029	26.3466	28.291	28.2433	28.146	NaN	NaN	NaN	6	6	6	12.7	12.7	12.7	44.401	0	14.843	1974900000	38	8654800	17873000	18005000	1101300	1228000	712150	23261000	21756000	22353000	97440	1130200	0	0.00809024	0.0084888	0.00906086	0.00854663	0.000487891	0.00240957	0.00283555	0.00178811	0.00234441	0.000526753	0.0151192
	2844897230	Ga0395992_02_350718_351134	secondary thiamine-phosphate synthase enzyme [Carboxydothermus ferrireducens DSM 11255 Genome sequencing]	28.2625	28.0892	28.3302	26.9742	27.2115	26.8346	28.1568	28.0244	28.1289	27.1322	27.4249	27.6974	9	9	9	46.4	46.4	46.4	16.012	0	108.33	3588000000	105	43912000	95127000	101590000	5954200	6525100	7648000	21963000	40342000	82110000	29101000	35509000	42873000	0.0410476	0.0451807	0.0511243	0.0457842	0.0050654	0.0130274	0.015067	0.019203	0.0157658	0.00314659	0.0142755
	2844897231	Ga0395992_02_351187_352578	aspartyl aminopeptidase [Carboxydothermus ferrireducens DSM 11255 Genome sequencing]	31.2435	31.5683	31.3623	32.0698	32.2026	32.1542	30.7622	30.7209	30.8945	32.2007	32.205	32.2899	40	40	40	78	78	78	51.141	0	323.31	39415000000	775	73817000	213000000	152150000	48628000	49996000	47077000	57265000	55845000	59551000	81664000	107770000	106350000	0.0690018	0.101165	0.0765682	0.0822449	0.0168161	0.106395	0.115445	0.118204	0.113348	0.00617757	0.037221
	2844897236	Ga0395992_02_355021_355659	predicted phosphoribosyltransferase [Carboxydothermus ferrireducens DSM 11255 Genome sequencing]	25.6454	25.139	25.4719	NaN	NaN	NaN	26.5459	NaN	26.0297	24.2778	23.8115	24.3884	4	4	4	23.6	23.6	23.6	22.917	0	83.135	648230000	29	6857400	12721000	11976000	0	0	0	14710000	0	11908000	1071600	961460	1389500	0.00641008	0.00604185	0.00602682	0.00615959	0.000217067	0	0	0	0	0	0.00956119
	2844897237	Ga0395992_02_355661_356155	hypothetical protein [Carboxydothermus ferrireducens DSM 11255 Genome sequencing]	25.956	26.1268	26.0937	27.1839	27.5129	27.4702	26.7272	26.3747	26.4675	27.1985	26.8413	26.123	9	9	9	42.7	42.7	42.7	18.534	0	48.503	1180900000	82	6849100	20724000	15949000	6388400	7498800	6456200	8829300	7647700	9254800	12876000	14834000	4548300	0.00640232	0.00984289	0.0080262	0.00809047	0.00172118	0.0139774	0.0173153	0.0162106	0.0158344	0.00170049	0.00573886
	2844897238	Ga0395992_02_356236_357039	uncharacterized protein [Carboxydothermus ferrireducens DSM 11255 Genome sequencing]	NaN	25.3791	24.0171	NaN	NaN	NaN	NaN	NaN	NaN	24.9374	25.1716	25.1893	8	8	8	36	36	36	30.362	0	49.738	268120000	31	313450	6983800	3018100	0	0	0	546590	1073600	2764500	1011700	1615200	1473100	0.000293003	0.00331696	0.00151883	0.0017096	0.00152098	0	0	0	0	0	0.000355272
	2844897239	Ga0395992_02_357040_357786	hypothetical protein [Carboxydothermus ferrireducens DSM 11255 Genome sequencing]	26.0961	26.4614	26.3933	26.9579	26.9191	26.9778	25.8003	25.5344	26.0338	26.8631	26.6232	26.4514	12	12	12	50.8	50.8	50.8	26.722	0	69.349	1124700000	99	8094800	12829000	17190000	5278900	3402400	4013000	5102900	2773100	5060200	5964400	6907200	4799200	0.00756677	0.00609315	0.00865072	0.00743688	0.00128372	0.0115499	0.00785642	0.0100761	0.00982745	0.00185923	0.00331678
	2844897240	Ga0395992_02_357788_358954	hypothetical protein [Carboxydothermus ferrireducens DSM 11255 Genome sequencing]	25.3234	25.6634	25.8154	26.2099	26.362	26.3045	24.9665	25.4097	25.3406	25.4302	25.5595	25.7313	12	12	12	34.8	34.8	34.8	42.769	0	70.881	637840000	75	1763500	5292700	3145000	881420	2030800	1770300	1173400	2075000	2403300	544930	1011000	2194800	0.00164846	0.00251377	0.00158269	0.00191498	0.000519615	0.00192848	0.00468928	0.00444497	0.00368758	0.00152831	0.000762685
	2844897243	Ga0395992_02_361155_362306	cysteine desulfurase family protein [Carboxydothermus ferrireducens DSM 11255 Genome sequencing]	27.4982	27.5614	27.4809	26.3148	25.9916	26.6578	28.1993	28.3173	28.2751	27.1537	27.3605	27.0356	19	19	19	61.1	61.1	61.1	41.345	0	229.75	3011100000	170	11745000	19944000	15169000	994390	819920	1047800	23936000	18768000	19491000	4052000	6529100	4851500	0.0109789	0.00947243	0.00763367	0.00936165	0.00167534	0.00217565	0.00189326	0.00263088	0.00223326	0.000372167	0.0155579
	2844897244	Ga0395992_02_362336_363196	ParB family chromosome partitioning protein [Carboxydothermus ferrireducens DSM 11255 Genome sequencing]	28.6226	28.6259	28.5517	29.1785	29.0922	29.1092	28.6536	28.6696	28.8045	27.5638	28.0372	27.8196	23	23	23	69.6	69.6	69.6	32.488	0	301.74	5525400000	254	11791000	43123000	36608000	13111000	11286000	9239400	20202000	17923000	27785000	4379800	7708200	8607800	0.0110219	0.0204813	0.0184227	0.0166419	0.00497479	0.0286859	0.0260603	0.0231988	0.0259817	0.00274439	0.0131309
	2844897245	Ga0395992_02_363186_363950	chromosome partitioning protein [Carboxydothermus ferrireducens DSM 11255 Genome sequencing]	26.7334	26.6942	26.6769	NaN	25.0933	26.5879	27.9102	27.7358	27.5368	NaN	25.3323	25.5839	12	12	12	47.2	47.2	47.2	27.818	0	103.24	1904800000	91	11056000	26228000	21177000	490800	888060	2088800	23881000	22777000	20585000	1556000	1493000	3047900	0.0103348	0.012457	0.0106571	0.0111497	0.00114362	0.00107384	0.0020506	0.00524468	0.00278971	0.00218144	0.0155221
	2844897246	Ga0395992_02_364106_364813	16S rRNA (guanine527-N7)-methyltransferase [Carboxydothermus ferrireducens DSM 11255 Genome sequencing]	23.471	23.4948	23.3748	NaN	NaN	NaN	23.7622	24.1427	23.5645	23.9183	23.7279	NaN	9	9	9	43	43	43	27.024	0	33.075	134810000	38	855150	1284200	1017200	0	0	0	1219600	1877600	466560	527330	671640	647060	0.000799368	0.000609932	0.000511897	0.000640399	0.000146137	0	0	0	0	0	0.000792714
	2844897247	Ga0395992_02_364797_366692	tRNA uridine 5-carboxymethylaminomethyl modification enzyme [Carboxydothermus ferrireducens DSM 11255 Genome sequencing]	27.5831	28.0771	27.9337	27.7089	28.0526	27.7138	27.4806	27.492	27.6001	27.4116	27.4396	27.6077	24	24	24	45.5	45.5	45.5	70.809	0	248.28	3441900000	189	5832400	34448000	17553000	2228200	2994300	1991500	5973800	4964300	8667300	2078100	2914000	2445200	0.00545195	0.0163611	0.0088334	0.0102155	0.00558437	0.00487514	0.00691408	0.00500037	0.00559653	0.00114275	0.00388284
	2844897248	Ga0395992_02_366702_368087	tRNA modification GTPase [Carboxydothermus ferrireducens DSM 11255 Genome sequencing]	26.648	26.9188	26.8628	26.9618	27.0232	26.9616	26.7599	26.6763	26.8529	26.3251	26.4432	26.3046	22	22	22	53.1	53.1	53.1	50.568	0	130.68	1661100000	144	2918200	11395000	6530000	1073700	1373800	1035700	4928200	4009800	4192900	928990	1973200	1957300	0.00272784	0.00541207	0.00328617	0.00380869	0.00141635	0.00234918	0.00317222	0.0026005	0.0027073	0.000421785	0.00320323
	2844897249	Ga0395992_02_368164_368784	spoIIIJ-associated protein [Carboxydothermus ferrireducens DSM 11255 Genome sequencing]	29.0557	28.6601	28.8972	28.8886	29.121	28.7138	28.6793	28.5499	29.0288	27.96	27.8129	27.9213	18	18	18	72.3	72.3	72.3	23.373	0	323.31	6746600000	254	95559000	93918000	93745000	16561000	17709000	12370000	39650000	25981000	58405000	6740600	11150000	10640000	0.0893256	0.0446065	0.0471764	0.0603695	0.0251096	0.0362343	0.0408915	0.0310593	0.0360617	0.00491837	0.0257717
	2844897250	Ga0395992_02_368771_369442	YidC/Oxa1 family membrane protein insertase [Carboxydothermus ferrireducens DSM 11255 Genome sequencing]	27.0878	27.0504	27.1306	27.175	27.5219	27.2874	26.6464	26.5266	26.8416	28.8351	28.7188	28.7446	5	5	5	21.5	21.5	21.5	25.659	0	31.613	2626600000	91	15645000	32845000	30672000	5607200	5878700	2445800	11099000	9880800	8980000	29173000	18425000	31927000	0.0146245	0.0155998	0.0154354	0.0152199	0.000522161	0.0122681	0.0135744	0.00614106	0.0106612	0.00396867	0.00721412
	2844897254	Ga0395992_02_370662_372029	chromosomal replication initiator protein [Carboxydothermus ferrireducens DSM 11255 Genome sequencing]	28.6486	28.9351	28.5775	29.0307	28.9726	29.1108	28.1141	27.9175	28.0645	28.5995	28.6307	28.5801	25	25	25	75.2	75.2	75.2	51.992	0	323.31	5575100000	279	14741000	32457000	25191000	6387900	6272900	6866500	7961100	5395100	10608000	5821100	6525600	7347900	0.0137794	0.0154155	0.0126772	0.0139574	0.00137781	0.0139763	0.0144846	0.0172408	0.0152339	0.00175652	0.00517455
	2844897255	Ga0395992_02_372233_373348	DNA polymerase-3 subunit beta [Carboxydothermus ferrireducens DSM 11255 Genome sequencing]	29.5314	29.8252	29.6	29.5191	29.6189	29.6762	29.3179	29.217	29.3976	29.6042	29.7192	29.6289	20	20	20	66	66	66	41.405	0	323.31	11561000000	361	36808000	90442000	77438000	12463000	12071000	11546000	30584000	20008000	33384000	22573000	28166000	28828000	0.034407	0.0429555	0.03897	0.0387775	0.00427753	0.0272681	0.0278729	0.0289904	0.0280438	0.000873738	0.019879
	2844897256	Ga0395992_02_373357_373578	ribosome-associated protein [Carboxydothermus ferrireducens DSM 11255 Genome sequencing]	24.052	24.6008	NaN	NaN	NaN	NaN	25.7995	25.7529	25.4267	NaN	NaN	NaN	5	5	5	84.9	84.9	84.9	8.2026	0	28.005	383960000	28	3909100	11236000	3843700	318700	206500	206010	16777000	16063000	14732000	318580	0	0	0.0036541	0.00533655	0.00193431	0.00364166	0.00170116	0.000697293	0.000476825	0.000517262	0.000563793	0.000117368	0.0109047
	2844897258	Ga0395992_02_374652_374918	hypothetical protein [Carboxydothermus ferrireducens DSM 11255 Genome sequencing]	26.7864	26.8916	26.6878	26.4789	26.4009	26.7208	27.4728	27.2494	27.2688	26.1307	26.0149	25.6813	6	6	6	78.4	78.4	78.4	10.169	0	52.789	1527300000	71	18081000	25337000	18035000	6129600	6016400	5335900	29177000	20760000	18673000	4721900	4344400	2540600	0.0169016	0.0120338	0.00907596	0.0126705	0.00395145	0.0134111	0.0138924	0.0133977	0.0135671	0.000281799	0.0189644
	2844897259	Ga0395992_02_375009_376916	DNA gyrase subunit B [Carboxydothermus ferrireducens DSM 11255 Genome sequencing]	29.0359	29.4983	29.2433	29.1906	29.298	28.8536	28.8448	28.8098	28.8819	29.2748	28.9978	29.0714	36	36	36	62.2	62.2	62.2	71.668	0	323.31	9021200000	373	15259000	66936000	35692000	5466000	4853100	3109100	11006000	9096800	13903000	6244300	10357000	8189900	0.0142636	0.0317913	0.0179617	0.0213389	0.009239	0.0119592	0.0112062	0.00780651	0.010324	0.00221246	0.00715367
	2844897260	Ga0395992_02_376941_379379	DNA gyrase subunit A [Carboxydothermus ferrireducens DSM 11255 Genome sequencing]	29.9314	30.3922	30.0929	30.1403	30.1361	30.0054	29.7757	29.7084	29.8558	30.7639	30.6665	30.6413	54	54	54	59.9	59.9	59.9	91.076	0	323.31	14753000000	476	13258000	45919000	35506000	4514500	5926600	3357200	23078000	21436000	13941000	31426000	37040000	37438000	0.0123932	0.0218093	0.0178681	0.0173568	0.00472883	0.0098774	0.013685	0.00842945	0.010664	0.00271463	0.0150002
	2844897261	Ga0395992_02_379454_380338	pyridoxal 5'-phosphate synthase pdxS subunit [Carboxydothermus ferrireducens DSM 11255 Genome sequencing]	31.7739	32.0353	31.8574	32.7609	33.0112	32.9766	31.2704	31.2695	31.495	32.2466	32.229	32.1721	19	19	19	78.9	78.9	78.9	31.547	0	323.31	56764000000	734	177320000	528870000	459740000	172570000	189860000	155870000	130900000	133880000	152080000	152420000	209490000	204140000	0.165753	0.251187	0.23136	0.2161	0.0447147	0.377571	0.438402	0.391368	0.402447	0.0318933	0.0850823
	2844897262	Ga0395992_02_380390_380965	5'-phosphate synthase pdxT subunit [Carboxydothermus ferrireducens DSM 11255 Genome sequencing]	29.8708	30.0293	29.9746	28.6759	28.9595	28.7899	30.498	30.6719	30.3018	29.3819	29.2454	29.2084	14	14	14	80.6	80.6	80.6	21.391	0	323.31	15381000000	249	73321000	214700000	148510000	10654000	13462000	11544000	119570000	169300000	152740000	30217000	38155000	38706000	0.0685382	0.101972	0.0747364	0.0817489	0.0177859	0.0233102	0.0310849	0.0289854	0.0277935	0.00402204	0.077718
	2844897264	Ga0395992_02_381454_382602	aspartate aminotransferase-like enzyme [Carboxydothermus ferrireducens DSM 11255 Genome sequencing]	31.1608	31.5772	31.4544	30.7589	30.9521	30.5609	30.9068	30.798	31.042	31.6784	31.7386	31.7189	21	21	21	59.9	59.9	59.9	41.104	0	323.31	39380000000	454	166120000	471890000	382190000	39301000	39189000	27051000	118980000	93641000	154990000	156700000	180550000	182200000	0.155284	0.224125	0.192334	0.190581	0.0344539	0.0859878	0.0904906	0.0679212	0.0814665	0.0119447	0.0773345
	2844897265	Ga0395992_02_382602_384179	D-3-phosphoglycerate dehydrogenase [Carboxydothermus ferrireducens DSM 11255 Genome sequencing]	32.3322	32.6868	32.5747	33.0448	33.415	33.1491	32.7256	32.7015	32.6196	32.9117	32.8599	32.8633	40	40	40	78.5	78.5	78.5	57.149	0	323.31	104110000000	961	152920000	482110000	347710000	91973000	100850000	79639000	254210000	195380000	213430000	116340000	161700000	145430000	0.142945	0.228979	0.174982	0.182302	0.0434815	0.20123	0.232871	0.199962	0.211354	0.0186445	0.165231
	2844897266	Ga0395992_02_384269_385543	seryl-tRNA synthetase [Carboxydothermus ferrireducens DSM 11255 Genome sequencing]	30.6519	30.855	30.6951	30.8042	30.8645	30.8066	30.3314	30.2757	30.4507	30.8347	30.9609	30.9365	31	31	31	79.7	79.7	79.7	48.525	0	323.31	24840000000	592	60878000	163690000	138500000	24727000	25691000	20300000	52150000	44086000	57938000	33924000	51869000	48940000	0.0569069	0.0777448	0.069699	0.0681169	0.0105087	0.0541009	0.0593226	0.0509704	0.054798	0.0042195	0.0338964
	2844897267	Ga0395992_02_385556_385993	hypothetical protein [Carboxydothermus ferrireducens DSM 11255 Genome sequencing]	NaN	NaN	NaN	NaN	NaN	NaN	NaN	24.0318	NaN	NaN	NaN	NaN	2	2	2	16.6	16.6	16.6	17.088	0	17.409	107160000	12	1134000	0	2407100	0	0	0	2441400	4381900	2536600	0	0	488020	0.00106003	0	0.00121135	0.000757127	0.000660042	0	0	0	0	0	0.00158686
	2844897268	Ga0395992_02_385983_386411	uncharacterized protein YutE (UPF0331/DUF86 family) [Carboxydothermus ferrireducens DSM 11255 Genome sequencing]	26.6695	26.4473	26.604	26.4277	26.7913	26.527	28.3565	28.4534	27.649	NaN	25.6545	NaN	7	7	7	39.4	39.4	39.4	16.544	0	65.215	2220100000	81	12190000	24048000	21252000	2453100	3123100	1777700	40382000	41434000	27242000	379560	1446800	592150	0.0113948	0.0114216	0.0106949	0.0111704	0.000412065	0.00536721	0.00721149	0.00446355	0.00568075	0.00140054	0.0262475
	2844897272	Ga0395992_02_386962_387555	adenylylsulfate kinase [Carboxydothermus ferrireducens DSM 11255 Genome sequencing]	32.0913	29.6861	31.4342	28.2246	28.7323	29.0179	NaN	NaN	NaN	28.5712	28.7688	28.7638	10	10	10	56.9	56.9	56.9	22.201	0	272.99	13431000000	90	475670000	186940000	575090000	7781200	8253400	11394000	0	0	0	21278000	27650000	29057000	0.444641	0.0887874	0.289409	0.274279	0.178409	0.0170247	0.0190578	0.0286087	0.0215637	0.00618524	0
	2844897273	Ga0395992_02_387605_388351	hypothetical protein [Carboxydothermus ferrireducens DSM 11255 Genome sequencing]	27.7551	NaN	27.1128	25.6263	27.0255	25.8097	NaN	NaN	NaN	NaN	NaN	NaN	5	5	5	17.7	17.7	17.7	25.975	0	13.4	699390000	19	33057000	0	40334000	969680	2277100	1072000	0	0	0	0	0	0	0.0309007	0	0.0202977	0.0170661	0.0157018	0.00212159	0.00525801	0.00269164	0.00335708	0.00167075	0
	2844897274	Ga0395992_02_388367_389965	adenylylsulfate reductase subunit A [Carboxydothermus ferrireducens DSM 11255 Genome sequencing]	31.6155	30.1413	31.2181	29.4416	30.5121	29.5104	29.1686	NaN	29.3419	28.8253	29.2958	29.0739	32	32	32	63.5	63.5	63.5	58.379	0	323.31	17163000000	239	134490000	112010000	182040000	6568100	9450500	6935900	25516000	20878000	29195000	24965000	32476000	33057000	0.125717	0.0531993	0.0916101	0.0901755	0.0362802	0.0143705	0.021822	0.0174151	0.0178692	0.00374642	0.0165849
	2844897275	Ga0395992_02_389934_390203	adenylylsulfate reductase subunit B [Carboxydothermus ferrireducens DSM 11255 Genome sequencing]	29.1629	26.6676	28.4727	25.9631	26.678	25.671	NaN	NaN	NaN	25.7392	25.4675	NaN	5	5	5	75.3	75.3	75.3	10.086	0	61.917	1585500000	30	163630000	51511000	151680000	4754500	14381000	3427500	0	0	0	2737100	3295500	965050	0.152956	0.0244652	0.0763317	0.0845844	0.0646418	0.0104025	0.0332069	0.00860597	0.0174051	0.0137142	0
	2844897276	Ga0395992_02_390206_391351	sulfate adenylyltransferase [Carboxydothermus ferrireducens DSM 11255 Genome sequencing]	33.4809	31.4574	32.9892	29.696	30.5283	29.6684	NaN	NaN	NaN	29.7609	29.6424	29.5092	25	25	25	66.4	66.4	66.4	43.559	0	323.31	37637000000	399	581840000	247060000	774750000	9509100	17449000	7918400	0	0	0	24733000	27323000	20182000	0.543886	0.117341	0.389886	0.350371	0.216	0.0208052	0.0402912	0.019882	0.0269928	0.011526	0
	2844897278	Ga0395992_02_391576_392382	molybdopterin/thiamine biosynthesis adenylyltransferase [Carboxydothermus ferrireducens DSM 11255 Genome sequencing]	31.9886	29.6782	31.3188	28.5506	29.5432	28.8378	NaN	NaN	NaN	27.2031	27.1609	26.2783	13	13	13	47.4	47.4	47.4	29.332	0	322.08	11829000000	162	374920000	170450000	457300000	14675000	26073000	14384000	0	0	0	6068300	7634000	3862800	0.350464	0.0809554	0.230132	0.220517	0.135011	0.0321078	0.0602047	0.0361162	0.0428096	0.0151973	0
	2844897279	Ga0395992_02_392384_393658	dissimilatory sulfite reductase (desulfoviridin) alpha/beta subunit [Carboxydothermus ferrireducens DSM 11255 Genome sequencing]	32.6942	30.6954	32.2819	30.1019	30.9865	29.7969	NaN	NaN	NaN	29.068	29.2997	29.245	28	28	28	66.5	66.5	66.5	47.478	0	323.31	23049000000	259	278130000	128850000	399610000	15494000	26055000	9408900	0	0	0	8806900	10528000	9624900	0.259987	0.0611975	0.2011	0.174095	0.102109	0.0338998	0.0601631	0.0236244	0.0392291	0.0188433	0
	2844897280	Ga0395992_02_393645_393875	TusA-related sulfurtransferase [Carboxydothermus ferrireducens DSM 11255 Genome sequencing]	31.1153	28.7514	30.4383	28.5293	29.6491	29.9798	NaN	NaN	NaN	28.2243	28.0665	28.303	6	6	6	75	75	75	8.5199	0	154.54	8032400000	64	708120000	270330000	817260000	23909000	48823000	56474000	0	0	0	23250000	28122000	31828000	0.661928	0.128394	0.411279	0.400534	0.26693	0.0523112	0.112736	0.141798	0.102282	0.0456503	0
	2844897281	Ga0395992_02_393888_395090	O-acetylhomoserine (thiol)-lyase [Carboxydothermus ferrireducens DSM 11255 Genome sequencing]	32.2762	30.1902	31.7272	30.5426	31.2405	30.286	NaN	NaN	NaN	29.7755	29.8644	29.9575	26	26	26	61.8	61.8	61.8	43.732	0	323.31	18590000000	279	250510000	119910000	321180000	22235000	33025000	15932000	0	0	0	12178000	16640000	16644000	0.234169	0.0569514	0.161631	0.150917	0.0890932	0.0486486	0.0762574	0.040003	0.0549697	0.0189358	0
	2844897283	Ga0395992_02_395232_395693	tRNA(adenine34) deaminase [Carboxydothermus ferrireducens DSM 11255 Genome sequencing]	27.6644	26.0572	27.064	27.1623	27.0623	26.8461	NaN	NaN	23.755	NaN	24.4457	NaN	7	7	7	57.5	57.5	57.5	16.904	0	55.036	1069600000	64	30637000	24525000	43157000	4356000	4912400	3010200	0	0	982590	0	858640	389230	0.0286385	0.0116482	0.0217184	0.0206684	0.0085437	0.00953061	0.0113431	0.00755819	0.00947731	0.00189304	0
	2844897287	Ga0395992_02_396429_396971	carbonic anhydrase/acetyltransferase-like protein (isoleucine patch superfamily) [Carboxydothermus ferrireducens DSM 11255 Genome sequencing]	27.83	27.7836	28.0959	27.673	27.5013	27.3532	27.7021	27.513	27.7478	27.8625	27.8188	28.0586	11	11	11	78.9	78.9	78.9	19.469	0	210.23	3294100000	126	24381000	44151000	46212000	7666100	7073700	5250000	24995000	15430000	27177000	18691000	24585000	14337000	0.0227906	0.0209696	0.0232558	0.0223387	0.00120826	0.0167729	0.0163337	0.013182	0.0154295	0.00195877	0.0162462
	2844897289	Ga0395992_02_397180_397461	hypothetical protein [Carboxydothermus ferrireducens DSM 11255 Genome sequencing]	24.7392	24.5654	24.7235	NaN	NaN	NaN	25.338	25.7346	25.1264	NaN	NaN	NaN	3	3	3	48.4	48.4	48.4	10.66	0	86.715	402450000	26	4225500	16004000	13138000	0	0	0	10842000	16134000	10504000	0	2479700	2425800	0.00394987	0.00760112	0.00661159	0.00605419	0.00188837	0	0	0	0	0	0.00704707
	2844897290	Ga0395992_02_397556_399091	DNA polymerase-3 subunit gamma/tau [Carboxydothermus ferrireducens DSM 11255 Genome sequencing]	26.2748	26.8229	26.7696	26.7612	26.5473	26.5184	26.4477	25.7364	26.4713	26.8131	26.6298	26.7049	22	22	22	50.9	50.9	50.9	58.354	0	131.31	1486800000	143	3714300	11915000	7001500	1823100	1343200	930570	2324800	1821300	3089000	1866200	2482700	2514600	0.00347201	0.00565904	0.00352345	0.00421817	0.0012481	0.00398881	0.00310156	0.00233653	0.0031423	0.000826894	0.00151107
	2844897291	Ga0395992_02_399094_399423	hypothetical protein [Carboxydothermus ferrireducens DSM 11255 Genome sequencing]	30.6442	29.8387	30.5687	27.7025	28.0535	28.8096	31.0804	31.1482	30.4919	28.9578	28.5404	28.628	6	6	6	49.5	49.5	49.5	11.899	0	80.64	18804000000	219	300290000	394720000	489780000	12489000	12885000	21568000	442490000	414800000	299600000	45069000	39358000	44681000	0.280702	0.187473	0.246478	0.238217	0.0471602	0.027325	0.0297525	0.0541542	0.0370772	0.0148388	0.287609
	2844897292	Ga0395992_02_399439_400038	recombination protein RecR [Carboxydothermus ferrireducens DSM 11255 Genome sequencing]	26.6803	26.5848	26.7836	NaN	NaN	NaN	NaN	NaN	NaN	NaN	NaN	NaN	8	8	8	60.3	60.3	60.3	22.012	0	62.113	874320000	50	8940700	18453000	19445000	135460	101490	295810	0	0	611760	54793	2101500	0	0.00835749	0.00876427	0.00978553	0.0089691	0.000735725	0.000296377	0.000234349	0.000742737	0.000424487	0.000277352	0
	2844897294	Ga0395992_02_400383_401771	hypothetical protein [Carboxydothermus ferrireducens DSM 11255 Genome sequencing]	28.8475	29.3867	29.1812	29.4292	29.1651	29.2713	28.3114	28.3687	28.3888	29.5316	29.4865	29.5486	27	27	27	64.1	64.1	64.1	50.48	0	233.71	8140300000	263	16478000	82826000	38849000	9877100	8021400	6770700	9773800	11255000	9810300	8668200	15552000	14818000	0.0154031	0.0393383	0.0195504	0.024764	0.012791	0.0216104	0.0185221	0.0170003	0.0190442	0.002349	0.00635276
	2844897295	Ga0395992_02_401786_403069	adenylosuccinate synthase [Carboxydothermus ferrireducens DSM 11255 Genome sequencing]	30.6481	30.1563	30.5588	28.8609	28.5759	28.1584	29.5612	29.439	29.7582	30.2041	30.1928	30.1893	36	36	36	81.7	81.7	81.7	47.215	0	323.31	16389000000	442	66470000	92540000	115010000	3405400	2655300	1795000	24893000	20887000	35458000	28466000	35479000	37631000	0.0621341	0.043952	0.0578778	0.0546546	0.00950993	0.00745077	0.0061313	0.00450699	0.00602969	0.00147452	0.0161799
	2844897296	Ga0395992_02_403072_403929	aminodeoxychorismate lyase [Carboxydothermus ferrireducens DSM 11255 Genome sequencing]	25.8067	25.189	25.6434	NaN	NaN	NaN	25.3173	NaN	NaN	24.6491	25.0332	25.1596	9	9	9	33.7	33.7	33.7	31.94	0	47.503	561250000	57	4750500	5941200	8074300	0	0	0	1286900	355830	352420	335430	800800	1477800	0.00444062	0.00282178	0.00406332	0.00377524	0.000846997	0	0	0	0	0	0.000836458
	2844897297	Ga0395992_02_403929_404399	soluble P-type ATPase [Carboxydothermus ferrireducens DSM 11255 Genome sequencing]	NaN	NaN	23.5663	NaN	NaN	NaN	24.5135	24.6559	24.0524	NaN	NaN	NaN	2	2	2	12.8	12.8	12.8	17.044	0	7.562	169440000	15	0	2626000	3592900	0	0	0	3582300	3799800	2842100	0	0	0	0	0.00124722	0.0018081	0.00101844	0.000925505	0	0	0	0	0	0.00232842
	2844897301	Ga0395992_02_404759_405781	chromosome segregation ATPase [Carboxydothermus ferrireducens DSM 11255 Genome sequencing]	28.4353	28.2291	28.2038	30.5239	30.5753	30.581	29.3954	29.1114	29.4018	29.9124	29.9283	30.0169	19	19	19	90.9	90.9	90.9	37.786	0	309.96	8546200000	215	13298000	23560000	21933000	21567000	20917000	18419000	25861000	21394000	29265000	17989000	25856000	28708000	0.0124306	0.0111899	0.0110376	0.0115527	0.000764075	0.047187	0.0482991	0.0462475	0.0472445	0.00102698	0.0168091
	2844897303	Ga0395992_02_406130_407506	uncharacterized protein [Carboxydothermus ferrireducens DSM 11255 Genome sequencing]	25.1249	25.3048	24.7191	NaN	NaN	NaN	NaN	NaN	NaN	NaN	24.6166	NaN	14	14	14	39.5	39.5	39.5	52.297	0	25.269	218590000	22	1249500	4656300	1556400	0	103890	0	0	0	0	62331	442050	25660	0.00116799	0.00221152	0.000783245	0.00138758	0.000739022	0	0.00023989	0	7.99635e-05	0.000138501	0
	2844897305	Ga0395992_02_408237_408881	murein DD-endopeptidase MepM/ murein hydrolase activator NlpD [Carboxydothermus ferrireducens DSM 11255 Genome sequencing]	NaN	NaN	25.6366	NaN	NaN	NaN	26.2554	NaN	25.1731	27.1183	27.1219	27.2247	4	4	4	24.3	24.3	24.3	23.526	0	71.935	496740000	39	0	0	7437400	0	0	0	8043300	1014000	1845900	10139000	12251000	9954500	0	0	0.00374281	0.0012476	0.00216091	0	0	0	0	0	0.00522798
	2844897306	Ga0395992_02_409083_409670	Tfp pilus assembly protein PilF [Carboxydothermus ferrireducens DSM 11255 Genome sequencing]	28.0678	27.1483	27.3252	28.5511	28.0311	28.0808	27.5342	27.3991	27.3041	27.0865	27.3868	27.2927	10	10	10	52.8	52.8	52.8	21.626	0	119.38	2498200000	115	30988000	17499000	24776000	15533000	8021500	5727000	15628000	11873000	12817000	5170000	7223000	8096200	0.0289666	0.00831117	0.0124683	0.016582	0.0109249	0.0339851	0.0185223	0.0143797	0.0222957	0.010333	0.0101579
	2844897308	Ga0395992_02_410543_410797	transcriptional pleiotropic regulator of transition state genes [Carboxydothermus ferrireducens DSM 11255 Genome sequencing]	30.3493	31.2315	30.657	32.9868	33.4338	33.1476	31.6796	31.9735	32.4857	30.8885	31.3393	31.2921	9	9	9	72.6	72.6	72.6	9.43	0	154.74	54563000000	265	204340000	758620000	497660000	540720000	613400000	505020000	537300000	669390000	1068000000	147410000	210730000	192060000	0.191011	0.360307	0.250443	0.267254	0.0858912	1.18306	1.41639	1.26803	1.28916	0.118093	0.349234
	2844897309	Ga0395992_02_410987_412948	methionyl-tRNA synthetase [Carboxydothermus ferrireducens DSM 11255 Genome sequencing]	30.2497	30.4323	30.3574	30.0808	30.0666	29.6603	30.1117	30.0811	30.2748	30.4775	30.6007	30.6008	44	44	44	72.7	72.7	72.7	74.197	0	323.31	19693000000	654	32446000	89034000	66131000	8293300	8081600	4840400	35481000	27524000	44450000	18769000	27455000	23290000	0.0303295	0.0422868	0.0332799	0.0352987	0.00622905	0.0181451	0.0186611	0.0121536	0.0163199	0.00361739	0.0230619
	2844897310	Ga0395992_02_412975_413739	TatD DNase family protein [Carboxydothermus ferrireducens DSM 11255 Genome sequencing]	28.0781	27.6846	27.8514	NaN	NaN	NaN	27.5583	27.7085	26.4391	26.381	26.4797	26.4881	15	15	15	67.3	67.3	67.3	28.833	0	204.46	2843900000	128	27035000	44683000	35049000	125700	404010	138440	14132000	10555000	3513700	1966200	3040500	3914300	0.0252715	0.0212222	0.0176381	0.0213773	0.00381904	0.000275023	0.000932892	0.000347603	0.000518506	0.000360699	0.0091855
	2844897311	Ga0395992_02_413809_414333	cob(I)alamin adenosyltransferase [Carboxydothermus ferrireducens DSM 11255 Genome sequencing]	29.4117	28.745	29.0812	26.6031	26.0463	28.2359	29.8962	29.9127	29.3553	29.1446	29.002	28.9664	14	14	14	52.9	52.9	52.9	19.502	0	87.802	8837200000	194	80167000	126940000	123000000	2272100	1734300	6890500	121570000	128040000	90219000	27397000	32213000	31246000	0.0749376	0.0602903	0.0618987	0.0657089	0.00803268	0.00497119	0.00400464	0.0173011	0.00875897	0.00741345	0.0790179
	2844897312	Ga0395992_02_414639_415646	uncharacterized protein YabE (DUF348 family) [Carboxydothermus ferrireducens DSM 11255 Genome sequencing]	24.7228	NaN	25.1958	NaN	NaN	NaN	25.6368	24.6734	24.4871	25.945	25.3249	25.6704	7	7	7	27.5	27.5	27.5	37.423	0	44.863	266280000	30	1230800	0	4202700	125840	0	0	1117300	560880	527850	2330900	2597800	2446700	0.00115051	0	0.00211497	0.0010885	0.00105885	0.000275329	0	0	9.17763e-05	0.000158961	0.000726222
	2844897315	Ga0395992_02_417412_418104	hypothetical protein [Carboxydothermus ferrireducens DSM 11255 Genome sequencing]	NaN	NaN	NaN	NaN	NaN	NaN	NaN	NaN	NaN	25.0624	25.5113	25.3912	2	2	2	15.2	15.2	15.2	24.932	0	12.547	68558000	8	0	0	0	0	0	0	0	0	0	2005300	3651400	2913100	0	0	0	0	0	0	0	0	0	0	0
	2844897320	Ga0395992_02_421238_422104	GT2 family glycosyltransferase [Carboxydothermus ferrireducens DSM 11255 Genome sequencing]	26.3061	26.1518	26.8905	NaN	NaN	NaN	NaN	NaN	NaN	NaN	NaN	NaN	12	12	12	48.3	48.3	48.3	33.125	0	48.805	487490000	28	5255300	6661400	14610000	0	0	0	0	0	556510	0	0	0	0.00491249	0.00316384	0.00735236	0.0051429	0.00210374	0	0	0	0	0	0
	2844897322	Ga0395992_02_423069_423452	hypothetical protein [Carboxydothermus ferrireducens DSM 11255 Genome sequencing]	27.7031	27.3335	28.4202	NaN	NaN	NaN	NaN	NaN	NaN	NaN	NaN	NaN	3	3	3	42.5	42.5	42.5	13.785	0	140.41	1302700000	19	78503000	99071000	253730000	706630	366170	632530	0	0	0	0	0	0	0.0733822	0.0470539	0.127687	0.0827078	0.0411178	0.00154606	0.000845516	0.00158819	0.00132659	0.000417153	0
	2844897326	Ga0395992_02_424431_424721	hypothetical protein [Carboxydothermus ferrireducens DSM 11255 Genome sequencing]	32.102	29.499	31.8725	NaN	NaN	NaN	26.8307	27.1986	26.3252	27.4048	27.3989	27.6395	8	8	8	68.8	68.8	68.8	10.685	0	96.721	15172000000	108	930670000	324810000	1114800000	0	0	0	17893000	11689000	9291600	6360400	12376000	14265000	0.869961	0.154269	0.561014	0.528415	0.358958	0	0	0	0	0	0.0116301
	2844897329	Ga0395992_02_425958_427463	LysM repeat protein [Carboxydothermus ferrireducens DSM 11255 Genome sequencing]	27.2246	26.9159	28.4657	NaN	NaN	NaN	NaN	NaN	NaN	27.1075	25.2543	27.0808	17	17	17	40.3	40.3	40.3	55.751	0	95.96	1053300000	50	6490800	6449900	16125000	0	0	0	0	0	0	6865000	193530	156410	0.0060674	0.00306339	0.00811477	0.00574852	0.00254074	0	0	0	0	0	0
	2844897330	Ga0395992_02_427708_428229	rubrerythrin [Carboxydothermus ferrireducens DSM 11255 Genome sequencing]	33.2028	32.7203	32.9502	30.537	30.6637	30.5678	32.9685	32.9781	33.105	33.1664	33.0772	33.0635	15	15	15	82.1	82.1	82.1	19.58	0	323.31	127730000000	725	898660000	1117700000	1364600000	30163000	28690000	25099000	872900000	817630000	977540000	458260000	592700000	577040000	0.840039	0.530853	0.686723	0.685872	0.154595	0.0659945	0.0662475	0.06302	0.0650874	0.00179481	0.567367
	2844897331	Ga0395992_02_428403_428735	predicted nucleic acid-binding Zn-ribbon protein [Carboxydothermus ferrireducens DSM 11255 Genome sequencing]	32.0916	31.8289	31.925	30.6443	30.1498	30.5645	33.4497	33.1911	33.6159	32.1431	32.0352	31.8667	9	9	9	71.8	71.8	71.8	12.332	0	323.31	89906000000	605	749170000	1422000000	1315000000	92992000	63901000	73703000	2184200000	1415200000	2595300000	476970000	579950000	431830000	0.700301	0.675381	0.661763	0.679148	0.0195433	0.20346	0.147553	0.185058	0.17869	0.0284924	1.41968
	2844897332	Ga0395992_02_428899_430023	nitrite reductase (NADH) large subunit [Carboxydothermus ferrireducens DSM 11255 Genome sequencing]	29.1891	28.7676	28.8634	24.5076	24.318	26.1218	31.2699	31.332	31.0596	30.6162	30.6298	30.5791	22	22	22	72.7	72.7	72.7	40.769	0	323.31	14835000000	424	26654000	39236000	38771000	530600	326260	1014300	139840000	132750000	122860000	49767000	62470000	56503000	0.0249153	0.0186352	0.0195112	0.0210206	0.00340128	0.00116091	0.000753361	0.00254676	0.00148701	0.000940122	0.0908931
	2844897335	Ga0395992_02_432005_432973	magnesium transporter [Carboxydothermus ferrireducens DSM 11255 Genome sequencing]	26.9096	27.0763	26.9394	27.6557	27.8053	26.6901	26.5412	26.7312	26.6147	28.959	28.9823	28.7713	14	14	14	60.6	60.6	60.6	37.891	0	250.17	2366800000	126	7838400	15068000	9197200	3490400	3741400	797090	4844000	5952900	4831000	14334000	21236000	20379000	0.00732709	0.00715656	0.00462841	0.00637069	0.00151126	0.00763674	0.0086392	0.00200138	0.00609244	0.00357824	0.0031485
	2844897336	Ga0395992_02_433106_433561	uncharacterized protein YgiM (DUF1202 family) [Carboxydothermus ferrireducens DSM 11255 Genome sequencing]	29.5489	29.3166	29.4601	31.9311	31.9573	32.0568	31.2705	31.4403	30.9691	29.4448	29.4519	29.4209	10	10	10	64.9	64.9	64.9	16.643	0	304.41	20030000000	209	85730000	163200000	154750000	158370000	150110000	149110000	352210000	388130000	306440000	42589000	50312000	52707000	0.0801377	0.077512	0.0778766	0.0785088	0.00142243	0.346502	0.346616	0.374394	0.355837	0.0160706	0.228929
	2844897338	Ga0395992_02_435653_437014	LCP family protein required for cell wall assembly [Carboxydothermus ferrireducens DSM 11255 Genome sequencing]	26.3359	NaN	26.5921	NaN	NaN	NaN	27.525	27.0077	26.6987	28.2892	28.4627	28.7026	19	19	19	35.8	35.8	35.8	50.349	0	140.56	1450600000	103	2852300	0	8831300	71390	0	0	6148900	4257500	2969200	8003200	11978000	12689000	0.00266624	0	0.00444428	0.00237017	0.00223688	0.000156196	0	0	5.20654e-05	9.01799e-05	0.00399666
	2844897340	Ga0395992_02_437130_438233	peptidoglycan/xylan/chitin deacetylase (PgdA/CDA1 family) [Carboxydothermus ferrireducens DSM 11255 Genome sequencing]	26.6777	25.3859	26.6944	26.7505	26.6216	27.0128	26.4464	26.4167	NaN	27.394	27.289	27.6226	11	11	11	36	36	36	41.963	0	70.23	1086500000	55	2142000	1821600	1370500	1362300	800280	374560	807610	776860	249900	2688500	3327100	28105000	0.00200227	0.000865171	0.000689693	0.00118571	0.000712586	0.00298061	0.00184791	0.000940467	0.001923	0.00102214	0.00052493
	2844897341	Ga0395992_02_438226_438660	3-hydroxyacyl-[acyl-carrier-protein] dehydratase [Carboxydothermus ferrireducens DSM 11255 Genome sequencing]	NaN	NaN	NaN	25.5989	25.5972	25.9106	NaN	NaN	NaN	27.5828	27.6465	27.5838	7	7	7	54.2	54.2	54.2	15.521	0	69.655	377580000	31	0	0	0	2006900	1815700	1544100	0	0	0	12418000	19397000	10016000	0	0	0	0	0	0.00439095	0.0041926	0.00387702	0.00415352	0.000259187	0
	2844897343	Ga0395992_02_439856_440941	hypothetical protein [Carboxydothermus ferrireducens DSM 11255 Genome sequencing]	27.4848	27.8519	27.7201	28.689	28.6242	28.657	27.3065	27.3364	27.539	28.4757	28.5067	28.4188	20	20	20	60.1	60.1	60.1	41.988	0	167.98	3412900000	221	7946000	28087000	16963000	6950700	6338100	6221500	7902100	5296400	9045800	7735400	8151900	7072200	0.00742767	0.01334	0.00853649	0.00976804	0.00314266	0.0152076	0.0146352	0.0156213	0.0151547	0.000495184	0.0051362
[truncated: 692 more rows]
[truncated: 9 more columns]
