# Supplementary material for: Novel Extracellular Electron Transfer Channels in a Gram-Positive Thermophilic Bacterium
Source: Front Microbiol. 2021 Jan 11;11:597818. doi: 10.3389/fmicb.2020.597818 (PMC7829351; doi:10.3389/fmicb.2020.597818)
Supplement: Supplementary file 3 [file Table_7.xlsx]

## Sheet: Protein data
Supplementary table S7. Shotgun proteomic profiles as determined by LC-MS/MS of the fractions of a culture of C. ferrireducens grown with ferrihydrite.
Cytochrome OmhA is highlighted red.
Refer to the Results and Materials and Methods sections for the description of fractions praparation and protein localization prediction.
Sequence	Length	Modifications	Modified sequence	Oxidation (M) Probabilities	Phospho (STY) Probabilities	Oxidation (M) Score Diffs	Phospho (STY) Score Diffs	Acetyl (Protein N-term)	Oxidation (M)	Phospho (STY)	Proteins	Leading Proteins	Predicted protein localization	Leading Razor Protein	Type	Raw file	Fraction of the culture	MS/MS m/z	Charge	m/z	Mass	Resolution	Uncalibrated - Calibrated m/z [ppm]	Mass Error [ppm]	Mass Error [mDa]	Uncalibrated Mass Error [ppm]	Max intensity m/z 0	Retention time	Retention length	Calibrated retention time	Calibrated retention time start	Calibrated retention time finish	Retention time calibration	PEP	MS/MS Count	MS/MS Scan Number	Score	Delta score	Combinatorics	Reverse	Contaminant	Protein group IDs	Peptide ID	Mod. peptide ID	MS/MS IDs	Best MS/MS	AIF MS/MS IDs	Oxidation (M) site IDs	Phospho (STY) site IDs
AFNAVQAK	8	Unmodified	_AFNAVQAK_					0	0	0	Ga0395992_02_112574_114619	Ga0395992_02_112574_114619	outer	Ga0395992_02_112574_114619	MSMS	20110110_SG_FeP	SDS outwash from magnetite	424.73	2	424.735	847.455	NaN	NaN	NaN		NaN	NaN	29.748	1	29.748	29.248	30.248	0	4.5762e-17	1	7684	122.18	113.84	1			28	6	6	6	6
TTTRMQR	7	Phospho (STY)	_T(ph)TTRMQR_		T(0.468)T(0.468)T(0.065)RMQR		T(0)T(0)T(-8.6)RMQR	0	0	1	Ga0395992_02_238003_239319	Ga0395992_02_238003_239319		Ga0395992_02_238003_239319	MSMS	20110110_SG_FeP	SDS outwash from magnetite	487.22	2	487.218	972.421	NaN	NaN	NaN		NaN	NaN	22.325	1	22.325	21.825	22.825	0	0.013775	1	5072	61.691	41.136	3			44	168	170	203	203			16;17
FETAICQNY	9	Unmodified	_FETAICQNY_					0	0	0	Ga0395992_02_267108_269018	Ga0395992_02_267108_269018		Ga0395992_02_267108_269018	MSMS	20110110_SG_FeP	SDS outwash from magnetite	573.25	2	573.25	1144.49	NaN	NaN	NaN		NaN	NaN	33.464	1	33.464	32.964	33.964	0	0.013737	1	8996	57.59	7.5493	1			67	42	43	49	49
FETAICQNY	9	Unmodified	_FETAICQNY_					0	0	0	Ga0395992_02_267108_269018	Ga0395992_02_267108_269018		Ga0395992_02_267108_269018	MSMS	20110110_SG_FeP	SDS outwash from magnetite	573.27	2	573.25	1144.49	NaN	NaN	NaN		NaN	NaN	33.913	1	33.913	33.413	34.413	0	0.012839	1	9153	68.224	22.095	1			67	42	43	50	50
VGTAVVAVR	9	Unmodified	_VGTAVVAVR_					0	0	0	Ga0395992_03_366291_366923	Ga0395992_03_366291_366923		Ga0395992_03_366291_366923	MSMS	20110110_SG_FeP	SDS outwash from magnetite	436.27	2	436.272	870.529	NaN	NaN	NaN		NaN	NaN	25.214	1	25.214	24.714	25.714	-1.9073e-06	0.0098135	1	6083	70.399	39.895	1			69	178	180	227	227
FVGQMVK	7	Oxidation (M)	_FVGQM(ox)VK_	FVGQM(1)VK		FVGQM(118.01)VK		0	1	0	Ga0395992_02_483684_486665	Ga0395992_02_483684_486665	outer	Ga0395992_02_483684_486665	MSMS	20110110_SG_FeP	SDS outwash from magnetite	412.72	2	412.72	823.426	NaN	NaN	NaN		NaN	NaN	22.242	1	22.242	21.742	22.742	0	0.0001097	1	5044	118.01	49.978	1			72	49	50	59	59		7
IINGEIK	7	Unmodified	_IINGEIK_					0	0	0	Ga0395992_03_229718_230785	Ga0395992_03_229718_230785	TM+outer	Ga0395992_03_229718_230785	MSMS	20110110_SG_FeP	SDS outwash from magnetite	393.74	2	393.74	785.465	NaN	NaN	NaN		NaN	NaN	23.952	1	23.952	23.452	24.452	0	0.0036341	1	5640	89.296	2.4628	1			81	89	91	109	109
GVNAIADAVK	10	Unmodified	_GVNAIADAVK_					0	0	0	Ga0395992_01_383124_384746	Ga0395992_01_383124_384746		Ga0395992_01_383124_384746	MSMS	20110110_SG_FeP	SDS outwash from magnetite	479.27	2	479.272	956.529	NaN	NaN	NaN		NaN	NaN	28.855	1	28.855	28.355	29.355	-1.9073e-06	9.145e-11	1	7368	115	75.067	1			82	60	61	72	72
GVNAIADAVK	10	Unmodified	_GVNAIADAVK_					0	0	0	Ga0395992_01_383124_384746	Ga0395992_01_383124_384746		Ga0395992_01_383124_384746	MSMS	20110110_SG_FeP	SDS outwash from magnetite	479.27	2	479.272	956.529	NaN	NaN	NaN		NaN	NaN	37.954	1	37.954	37.454	38.454	0	0.0018247	1	10571	87.184	53.806	1			82	60	61	73	73
SDNTEAASVATR	12	Unmodified	_SDNTEAASVATR_					0	0	0	Ga0395992_02_744642_745826 ;Ga0395992_02_751842_753011	Ga0395992_02_744642_745826	outer	Ga0395992_02_744642_745826	MSMS	20110110_SG_FeP	SDS outwash from magnetite	611.29	2	611.289	1220.56	NaN	NaN	NaN		NaN	NaN	22.924	1	22.924	22.424	23.424	0	5.5262e-14	1	5280	117.48	100.26	1			85	146	148	177	177
SDNTEAASVATR	12	Unmodified	_SDNTEAASVATR_					0	0	0	Ga0395992_02_744642_745826 ;Ga0395992_02_751842_753011	Ga0395992_02_744642_745826	outer	Ga0395992_02_744642_745826	MSMS	20110110_SG_FeP	SDS outwash from magnetite	611.29	2	611.289	1220.56	NaN	NaN	NaN		NaN	NaN	25.767	1	25.767	25.267	26.267	-1.9073e-06	0.0096334	1	6278	83.633	52.139	1			85	146	148	178	178
IVVEGSPVIGPIK	13	Unmodified	_IVVEGSPVIGPIK_					0	0	0	Ga0395992_01_94585_94980	Ga0395992_01_94585_94980		Ga0395992_01_94585_94980	MSMS	20110110_SG_PS	sheared cell surface proteins	654.4	2	654.4	1306.79	NaN	NaN	NaN		NaN	NaN	34.431	1	34.431	33.931	34.931	0	7.8646e-105	1	9401	158.01	126.73	1			1	106	108	131	131
MNYEIIAPAGNIEK	14	Acetyl (Protein N-term),Phospho (STY)	_(ac)MNY(ph)EIIAPAGNIEK_		MNY(1)EIIAPAGNIEK		MNY(51.46)EIIAPAGNIEK	1	0	1	Ga0395992_01_140090_141301	Ga0395992_01_140090_141301		Ga0395992_01_140090_141301	MSMS	20110110_SG_PS	sheared cell surface proteins	562.26	3	562.26	1683.76	NaN	NaN	NaN		NaN	NaN	30.705	1	30.705	30.205	31.205	0	0.011027	1	8217	51.463	25.763	1			6	128	130	155	155			31
MIKGEMEANK	10	Oxidation (M)	_MIKGEM(ox)EANK_	MIKGEM(1)EANK		M(-99.39)IKGEM(99.39)EANK		0	1	0	Ga0395992_01_151135_151560	Ga0395992_01_151135_151560		Ga0395992_01_151135_151560	MSMS	20110110_SG_PS	sheared cell surface proteins	583.78	2	583.781	1165.55	NaN	NaN	NaN		NaN	NaN	16.754	1	16.754	16.254	17.254	0	1.7293e-10	1	3513	143	123.34	2			7	127	129	154	154		1
MAVQIGAR	8	Unmodified	_MAVQIGAR_					0	0	0	Ga0395992_01_237070_238188	Ga0395992_01_237070_238188		Ga0395992_01_237070_238188	MSMS	20110110_SG_PS	sheared cell surface proteins	423.24	2	423.237	844.459	NaN	NaN	NaN		NaN	NaN	26.959	1	26.959	26.459	27.459	0	0.0076687	1	6977	90.37	51.578	1			9	121	123	147	147
VKEPIPPEYPIFK	13	Unmodified	_VKEPIPPEYPIFK_					0	0	0	Ga0395992_01_237070_238188	Ga0395992_01_237070_238188		Ga0395992_01_237070_238188	MSMS	20110110_SG_PS	sheared cell surface proteins	519.63	3	519.629	1555.87	NaN	NaN	NaN		NaN	NaN	35.554	1	35.554	35.054	36.054	0	0.011358	1	9743	65.295	54.945	1			9	184	186	235	235
IQEAYKK	7	Unmodified	_IQEAYKK_					0	0	0	Ga0395992_01_268592_269215	Ga0395992_01_268592_269215		Ga0395992_01_268592_269215	MSMS	20110110_SG_PS	sheared cell surface proteins	440.25	2	440.25	878.486	NaN	NaN	NaN		NaN	NaN	16.572	1	16.572	16.072	17.072	0	1.035e-20	1	3455	137.18	0	1			13	99	101	120	120
IIYAFTPR	8	Unmodified	_IIYAFTPR_					0	0	0	Ga0395992_01_270941_272275	Ga0395992_01_270941_272275		Ga0395992_01_270941_272275	MSMS	20110110_SG_PS	sheared cell surface proteins	490.78	2	490.782	979.549	NaN	NaN	NaN		NaN	NaN	33.356	1	33.356	32.856	33.856	0	0.00042528	1	9064	101.54	89.948	1			14	93	95	114	114
GPIAAAMVGK	10	Unmodified	_GPIAAAMVGK_					0	0	0	Ga0395992_01_285847_287427	Ga0395992_01_285847_287427		Ga0395992_01_285847_287427	MSMS	20110110_SG_PS	sheared cell surface proteins	457.76	2	457.76	913.506	NaN	NaN	NaN		NaN	NaN	29.9	1	29.9	29.4	30.4	1.9073e-06	0.0032443	1	7950	85.676	66.9	1			15	57	58	69	69
IGDIVIAVANYIK	13	Unmodified	_IGDIVIAVANYIK_					0	0	0	Ga0395992_01_308325_310226	Ga0395992_01_308325_310226		Ga0395992_01_308325_310226	MSMS	20110110_SG_PS	sheared cell surface proteins	694.91	2	694.911	1387.81	NaN	NaN	NaN		NaN	NaN	39.808	1	39.808	39.308	40.308	0	8.2783e-30	1	10985	126.83	97.282	1			17	77	79	97	97
AGNAVIIR	8	Unmodified	_AGNAVIIR_					0	0	0	Ga0395992_02_10503_11750	Ga0395992_02_10503_11750		Ga0395992_02_10503_11750	MSMS	20110110_SG_PS	sheared cell surface proteins	407.25	2	407.251	812.487	NaN	NaN	NaN		NaN	NaN	26.193	1	26.193	25.693	26.693	1.9073e-06	0.0070495	1	6719	95.741	9.2691	1			21	10	11	15	15
VEMVGSGR	8	Unmodified	_VEMVGSGR_					0	0	0	Ga0395992_02_629083_630369	Ga0395992_02_629083_630369		Ga0395992_02_629083_630369	MSMS	20110110_SG_PS	sheared cell surface proteins	417.71	2	417.711	833.407	NaN	NaN	NaN		NaN	NaN	22.03	1	22.03	21.53	22.53	0	0.013556	1	5292	74.92	62.713	1			22	173	175	222	222
EIADKVR	7	Unmodified	_EIADKVR_					0	0	0	Ga0395992_02_90072_90827	Ga0395992_02_90072_90827	outer	Ga0395992_02_90072_90827	MSMS	20110110_SG_PS	sheared cell surface proteins	415.74	2	415.74	829.466	NaN	NaN	NaN		NaN	NaN	18.906	1	18.906	18.406	19.406	0	0.010642	1	4239	102.77	70.818	1			24	34	35	41	41
EINFISR	7	Unmodified	_EINFISR_					0	0	0	Ga0395992_02_90844_92028	Ga0395992_02_90844_92028		Ga0395992_02_90844_92028	MSMS	20110110_SG_PS	sheared cell surface proteins	439.74	2	439.74	877.466	NaN	NaN	NaN		NaN	NaN	32.907	1	32.907	32.407	33.407	0	9.257e-13	1	8922	115.49	10.748	1			25	35	36	42	42
IEAGVPSK	8	Unmodified	_IEAGVPSK_					0	0	0	Ga0395992_02_90844_92028	Ga0395992_02_90844_92028		Ga0395992_02_90844_92028	MSMS	20110110_SG_PS	sheared cell surface proteins	400.73	2	400.729	799.444	NaN	NaN	NaN		NaN	NaN	21.512	1	21.512	21.012	22.012	0	7.4915e-07	1	5114	112.11	53.325	1			25	72	73	87	87
IIIPSDVVVAPR	12	Unmodified	_IIIPSDVVVAPR_					0	0	0	Ga0395992_02_90844_92028	Ga0395992_02_90844_92028		Ga0395992_02_90844_92028	MSMS	20110110_SG_PS	sheared cell surface proteins	426.93	3	426.931	1277.77	NaN	NaN	NaN		NaN	NaN	36.085	1	36.085	35.585	36.585	0	1.0737e-10	1	9905	110.38	110.38	1			25	88	90	108	108
GIMTTVHSYTNDQR	14	Unmodified	_GIMTTVHSYTNDQR_					0	0	0	Ga0395992_02_92081_93088	Ga0395992_02_92081_93088		Ga0395992_02_92081_93088	MSMS	20110110_SG_PS	sheared cell surface proteins	811.88	2	811.883	1621.75	NaN	NaN	NaN		NaN	NaN	28.167	1	28.167	27.667	28.667	0	7.5159e-222	1	7377	180.85	155.51	1			26	55	56	66	66
IVDIATYIAKK	11	Unmodified	_IVDIATYIAKK_					0	0	0	Ga0395992_02_92081_93088	Ga0395992_02_92081_93088		Ga0395992_02_92081_93088	MSMS	20110110_SG_PS	sheared cell surface proteins	412.25	3	412.252	1233.73	NaN	NaN	NaN		NaN	NaN	33.483	1	33.483	32.983	33.983	0	0.0028606	1	9104	79.07	71.691	1			26	104	106	129	129
KADAVKHIEAGAK	13	Unmodified	_KADAVKHIEAGAK_					0	0	0	Ga0395992_02_92081_93088	Ga0395992_02_92081_93088		Ga0395992_02_92081_93088	MSMS	20110110_SG_PS	sheared cell surface proteins	446.59	3	446.589	1336.75	NaN	NaN	NaN		NaN	NaN	19.489	1	19.489	18.989	19.989	0	0.0020207	1	4443	101.53	81.217	1			26	109	111	134	134
AFQENIR	7	Unmodified	_AFQENIR_					0	0	0	Ga0395992_02_102680_103702	Ga0395992_02_102680_103702		Ga0395992_02_102680_103702	MSMS	20110110_SG_PS	sheared cell surface proteins	439.23	2	439.23	876.445	NaN	NaN	NaN		NaN	NaN	25.268	1	25.268	24.768	25.768	0	0.0011324	1	6404	98.523	82.05	1			27	7	7	9	9
KYADYTK	7	Unmodified	_KYADYTK_					0	0	0	Ga0395992_02_112574_114619	Ga0395992_02_112574_114619	outer	Ga0395992_02_112574_114619	MSMS	20110110_SG_PS	sheared cell surface proteins	444.69	2	444.727	887.439	NaN	NaN	NaN		NaN	NaN	18.156	1	18.156	17.656	18.656	0	0.006599	1	3981	97.431	46.727	1			28	117	119	143	143
DVSAHFGSAPK	11	Unmodified	_DVSAHFGSAPK_					0	0	0	Ga0395992_02_134733_135422	Ga0395992_02_134733_135422		Ga0395992_02_134733_135422	MSMS	20110110_SG_PS	sheared cell surface proteins	558.28	2	558.278	1114.54	NaN	NaN	NaN		NaN	NaN	24.071	1	24.071	23.571	24.571	0	0.0042836	1	5999	86.114	48.418	1			29	29	30	36	36
TIENIDPDR	9	Unmodified	_TIENIDPDR_					0	0	0	Ga0395992_03_139804_140601	Ga0395992_03_139804_140601		Ga0395992_03_139804_140601	MSMS	20110110_SG_PS	sheared cell surface proteins	358.18	3	358.18	1071.52	NaN	NaN	NaN		NaN	NaN	25.221	1	25.221	24.721	25.721	0	0.0075187	1	6388	53.775	44.592	1			34	158	160	192	192
IGGVADDIPEGFIEK	15	Unmodified	_IGGVADDIPEGFIEK_					0	0	0	Ga0395992_03_125263_126360	Ga0395992_03_125263_126360		Ga0395992_03_125263_126360	MSMS	20110110_SG_PS	sheared cell surface proteins	780.4	2	780.401	1558.79	NaN	NaN	NaN		NaN	NaN	35.457	1	35.457	34.957	35.957	0	4.0205e-64	1	9715	140.03	121.94	1			35	79	81	99	99
VNTGDNTPAVVHIDIVPGDR	20	Unmodified	_VNTGDNTPAVVHIDIVPGDR_					0	0	0	Ga0395992_03_81150_81992	Ga0395992_03_81150_81992		Ga0395992_03_81150_81992	MSMS	20110110_SG_PS	sheared cell surface proteins	696.97	3	697.027	2088.06	NaN	NaN	NaN		NaN	NaN	32.964	1	32.964	32.464	33.464	0	5.731e-07	1	8941	78.78	67.555	1			36	185	187	236	236
IIDIGFEVDIK	11	Unmodified	_IIDIGFEVDIK_					0	0	0	Ga0395992_01_504987_506021	Ga0395992_01_504987_506021		Ga0395992_01_504987_506021	MSMS	20110110_SG_PS	sheared cell surface proteins	421.24	3	421.239	1260.7	NaN	NaN	NaN		NaN	NaN	32.033	1	32.033	31.533	32.533	0	0.0035527	1	8642	67.334	47.127	1			40	83	85	103	103
APFDTIGDTIR	11	Unmodified	_APFDTIGDTIR_					0	0	0	Ga0395992_02_285267_286445	Ga0395992_02_285267_286445		Ga0395992_02_285267_286445	MSMS	20110110_SG_PS	sheared cell surface proteins	603.31	2	603.312	1204.61	NaN	NaN	NaN		NaN	NaN	34.313	1	34.313	33.813	34.813	0	0.0073534	1	9363	80.17	41.456	1			43	20	21	26	26
AIDRGASIVREQ	12	Unmodified	_AIDRGASIVREQ_					0	0	0	Ga0395992_02_333123_333686	Ga0395992_02_333123_333686		Ga0395992_02_333123_333686	MSMS	20110110_SG_PS	sheared cell surface proteins	438.91	3	438.909	1313.71	NaN	NaN	NaN		NaN	NaN	24.029	1	24.029	23.529	24.529	0	0.012396	1	5985	68.676	39.132	1			46	13	14	18	18
AIDRGASIVREQ	12	Unmodified	_AIDRGASIVREQ_					0	0	0	Ga0395992_02_333123_333686	Ga0395992_02_333123_333686		Ga0395992_02_333123_333686	MSMS	20110110_SG_PS	sheared cell surface proteins	438.91	3	438.909	1313.71	NaN	NaN	NaN		NaN	NaN	24.195	1	24.195	23.695	24.695	1.9073e-06	0.012396	1	6041	68.676	37.947	1			46	13	14	19	19
VGEIKVPGKGE	11	Unmodified	_VGEIKVPGKGE_					0	0	0	Ga0395992_02_333689_334432	Ga0395992_02_333689_334432		Ga0395992_02_333689_334432	MSMS	20110110_SG_PS	sheared cell surface proteins	371.55	3	371.549	1111.62	NaN	NaN	NaN		NaN	NaN	24.606	1	24.606	24.106	25.106	0	0.0078164	1	6178	87.713	83.87	1			47	176	178	225	225
AIGINTVSWIIK	12	2 Phospho (STY)	_AIGINT(ph)VS(ph)WIIK_		AIGINT(1)VS(1)WIIK		AIGINT(69.67)VS(69.67)WIIK	0	0	2	Ga0395992_03_641252_642049	Ga0395992_03_641252_642049	TM+outer	Ga0395992_03_641252_642049	MSMS	20110110_SG_PS	sheared cell surface proteins	737.86	2	737.859	1473.7	NaN	NaN	NaN		NaN	NaN	28.039	1	28.039	27.539	28.539	-1.9073e-06	0.0084973	1	7335	69.672	30.918	1			51	18	19	24	24			2;18
KMDFTPK	7	Phospho (STY)	_KMDFT(ph)PK_		KMDFT(1)PK		KMDFT(69.28)PK	0	0	1	Ga0395992_03_676846_677541	Ga0395992_03_676846_677541		Ga0395992_03_676846_677541	MSMS	20110110_SG_PS	sheared cell surface proteins	473.71	2	473.709	945.403	NaN	NaN	NaN		NaN	NaN	22.47	1	22.47	21.97	22.97	0	0.011606	1	5445	69.275	35.023	1			53	114	116	140	140			19
VRDEVITYIYPR	12	Unmodified	_VRDEVITYIYPR_					0	0	0	Ga0395992_03_683355_683882	Ga0395992_03_683355_683882		Ga0395992_03_683355_683882	MSMS	20110110_SG_PS	sheared cell surface proteins	508.61	3	508.612	1522.81	NaN	NaN	NaN		NaN	NaN	42.249	1	42.249	41.749	42.749	0	0.013731	1	11642	50.149	38.71	1			54	186	188	237	237
YIGKDDPVIIVR	12	Unmodified	_YIGKDDPVIIVR_					0	0	0	Ga0395992_01_617560_618645	Ga0395992_01_617560_618645		Ga0395992_01_617560_618645	MSMS	20110110_SG_PS	sheared cell surface proteins	463.27	3	463.27	1386.79	NaN	NaN	NaN		NaN	NaN	31.467	1	31.467	30.967	31.967	1.9073e-06	0.011282	1	8463	67.385	57.606	1			61	194	196	248	248
IMANPAPR	8	Unmodified	_IMANPAPR_					0	0	0	Ga0395992_02_283558_284346	Ga0395992_02_283558_284346		Ga0395992_02_283558_284346	MSMS	20110110_SG_PS	sheared cell surface proteins	435.23	2	435.237	868.459	NaN	NaN	NaN		NaN	NaN	22.73	1	22.73	22.23	23.23	1.9073e-06	2.1387e-48	1	5534	143.11	130.12	1			63	96	98	117	117
GIDAIAEIVQK	11	Unmodified	_GIDAIAEIVQK_					0	0	0	Ga0395992_01_583703_585127	Ga0395992_01_583703_585127		Ga0395992_01_583703_585127	MSMS	20110110_SG_PS	sheared cell surface proteins	578.83	2	578.832	1155.65	NaN	NaN	NaN		NaN	NaN	37.723	1	37.723	37.223	38.223	0	9.546e-34	1	10393	132.17	89.454	1			65	54	55	65	65
AGIMFGGIAPGIR	13	Unmodified	_AGIMFGGIAPGIR_					0	0	0	Ga0395992_02_761722_763872	Ga0395992_02_761722_763872		Ga0395992_02_761722_763872	MSMS	20110110_SG_PS	sheared cell surface proteins	630.35	2	630.35	1258.69	NaN	NaN	NaN		NaN	NaN	38.646	1	38.646	38.146	39.146	0	3.3859e-07	1	10658	108.7	92.832	1			66	9	9	13	13
AGIMFGGIAPGIR	13	Oxidation (M)	_AGIM(ox)FGGIAPGIR_	AGIM(1)FGGIAPGIR		AGIM(87.18)FGGIAPGIR		0	1	0	Ga0395992_02_761722_763872	Ga0395992_02_761722_763872		Ga0395992_02_761722_763872	MSMS	20110110_SG_PS	sheared cell surface proteins	638.35	2	638.348	1274.68	NaN	NaN	NaN		NaN	NaN	38.633	1	38.633	38.133	39.133	0	0.012352	1	10654	87.184	52.416	1			66	9	10	14	14		6
DIKEQIR	7	Unmodified	_DIKEQIR_					0	0	0	Ga0395992_02_761722_763872	Ga0395992_02_761722_763872		Ga0395992_02_761722_763872	MULTI-MSMS	20110110_SG_PS	sheared cell surface proteins	451.23	2	451.259	900.503	NaN	0	3.3742		3.3742	451.261	23.628	0.08112	23.628	23.582	23.663	0	5.7411e-106	1	5835	132.08	27.647	1			66	26	27	33	33
GHPAISMEPII	11	Unmodified	_GHPAISMEPII_					0	0	0	Ga0395992_02_761722_763872	Ga0395992_02_761722_763872		Ga0395992_02_761722_763872	MSMS	20110110_SG_PS	sheared cell surface proteins	582.81	2	582.808	1163.6	NaN	NaN	NaN		NaN	NaN	37.994	1	37.994	37.494	38.494	0	6.213e-33	1	10472	128.6	128.6	1			66	53	54	63	63
AEIIETGIK	9	Unmodified	_AEIIETGIK_					0	0	0	Ga0395992_02_473999_475420	Ga0395992_02_473999_475420		Ga0395992_02_473999_475420	MSMS	20110110_SG_PS	sheared cell surface proteins	487.28	2	487.282	972.549	NaN	NaN	NaN		NaN	NaN	29.762	1	29.762	29.262	30.262	0	0.0075798	1	7904	83.869	47.444	1			71	5	5	5	5
VFAPVDGIITDSQK	14	Unmodified	_VFAPVDGIITDSQK_					0	0	0	Ga0395992_02_483684_486665	Ga0395992_02_483684_486665	outer	Ga0395992_02_483684_486665	MSMS	20110110_SG_PS	sheared cell surface proteins	497.27	3	497.268	1488.78	NaN	NaN	NaN		NaN	NaN	35.651	1	35.651	35.151	36.151	0	0.0045317	1	9772	81.239	80.251	1			72	174	176	223	223
TGVNIIPK	8	Unmodified	_TGVNIIPK_					0	0	0	Ga0395992_01_742690_743571	Ga0395992_01_742690_743571		Ga0395992_01_742690_743571	MSMS	20110110_SG_PS	sheared cell surface proteins	421.26	2	421.261	840.507	NaN	NaN	NaN		NaN	NaN	29.962	1	29.962	29.462	30.462	0	0.0045735	1	7971	97.635	20.317	1			74	157	159	191	191
KTEYIWKSYIDIK	13	Unmodified	_KTEYIWKSYIDIK_					0	0	0	Ga0395992_01_757234_757761	Ga0395992_01_757234_757761		Ga0395992_01_757234_757761	MSMS	20110110_SG_PS	sheared cell surface proteins	843.96	2	843.959	1685.9	NaN	NaN	NaN		NaN	NaN	34.955	1	34.955	34.455	35.455	0	0.013643	1	9564	62.694	29.078	1			75	115	117	141	141
VGRRGVK	7	Unmodified	_VGRRGVK_					0	0	0	Ga0395992_01_757779_758555	Ga0395992_01_757779_758555		Ga0395992_01_757779_758555	MSMS	20110110_SG_PS	sheared cell surface proteins	386.25	2	386.251	770.488	NaN	NaN	NaN		NaN	NaN	27.148	1	27.148	26.648	27.648	0	0.013834	1	7040	57.102	33.13	1			76	177	179	226	226
FIHGGGPIIGGK	12	Unmodified	_FIHGGGPIIGGK_					0	0	0	Ga0395992_02_767767_769554	Ga0395992_02_767767_769554	membrane	Ga0395992_02_767767_769554	MSMS	20110110_SG_PS	sheared cell surface proteins	384.89	3	384.889	1151.65	NaN	NaN	NaN		NaN	NaN	27.875	1	27.875	27.375	28.375	0	0.0055252	1	7281	60.167	47.159	1			78	45	46	55	55
IKVAIGRHISIK	12	Phospho (STY)	_IKVAIGRHIS(ph)IK_		IKVAIGRHIS(1)IK		IKVAIGRHIS(48.57)IK	0	0	1	Ga0395992_02_772091_774043	Ga0395992_02_772091_774043		Ga0395992_02_772091_774043	MSMS	20110110_SG_PS	sheared cell surface proteins	707.92	2	707.918	1413.82	NaN	NaN	NaN		NaN	NaN	36.903	1	36.903	36.403	37.403	0	0.013958	1	10154	48.568	29.282	1			79	94	96	115	115			6
DPVKGKEITIK	11	Phospho (STY)	_DPVKGKEIT(ph)IK_		DPVKGKEIT(1)IK		DPVKGKEIT(103.97)IK	0	0	1	Ga0395992_03_229718_230785	Ga0395992_03_229718_230785	TM+outer	Ga0395992_03_229718_230785	MSMS	20110110_SG_PS	sheared cell surface proteins	654.35	2	654.352	1306.69	NaN	NaN	NaN		NaN	NaN	34.576	1	34.576	34.076	35.076	0	0.0054312	1	9447	103.97	72.319	1			81	27	28	34	34			22
IENATISMIGR	11	Unmodified	_IENATISMIGR_					0	0	0	Ga0395992_01_383124_384746	Ga0395992_01_383124_384746		Ga0395992_01_383124_384746	MSMS	20110110_SG_PS	sheared cell surface proteins	602.82	2	602.821	1203.63	NaN	NaN	NaN		NaN	NaN	33.473	1	33.473	32.973	33.973	0	1.6137e-15	1	9101	117.27	103.03	1			82	74	75	89	89
ISAIADIIPIIEK	13	Unmodified	_ISAIADIIPIIEK_					0	0	0	Ga0395992_01_383124_384746	Ga0395992_01_383124_384746		Ga0395992_01_383124_384746	MSMS	20110110_SG_PS	sheared cell surface proteins	698.36	2	698.427	1394.84	NaN	NaN	NaN		NaN	NaN	42.754	1	42.754	42.254	43.254	3.8147e-06	2.1146e-200	1	11772	179.46	177.57	1			82	101	103	123	123
TATGDERTGIAIVR	14	Unmodified	_TATGDERTGIAIVR_					0	0	0	Ga0395992_01_383124_384746	Ga0395992_01_383124_384746		Ga0395992_01_383124_384746	MSMS	20110110_SG_PS	sheared cell surface proteins	487.22	3	487.267	1458.78	NaN	NaN	NaN		NaN	NaN	26.704	1	26.704	26.204	27.204	0	0.003146	1	6893	82.774	81.221	1			82	156	158	189	189
IDGEEYIIIR	10	Unmodified	_IDGEEYIIIR_					0	0	0	Ga0395992_01_382813_383097	Ga0395992_01_382813_383097		Ga0395992_01_382813_383097	MSMS	20110110_SG_PS	sheared cell surface proteins	610.83	2	610.83	1219.64	NaN	NaN	NaN		NaN	NaN	35.628	1	35.628	35.128	36.128	0	2.2615e-59	1	9765	140.78	105.24	1			83	70	71	85	85
FAGYDIIIVEGK	12	Unmodified	_FAGYDIIIVEGK_					0	0	0	Ga0395992_01_366044_367837	Ga0395992_01_366044_367837		Ga0395992_01_366044_367837	MSMS	20110110_SG_PS	sheared cell surface proteins	662.86	2	662.861	1323.71	NaN	NaN	NaN		NaN	NaN	37.446	1	37.446	36.946	37.946	0	1.0446e-20	1	10315	120.87	111.43	1			84	39	40	46	46
SGVGAVMGSK	10	Unmodified	_SGVGAVMGSK_					0	0	0	Ga0395992_01_366044_367837	Ga0395992_01_366044_367837		Ga0395992_01_366044_367837	MSMS	20110110_SG_PS	sheared cell surface proteins	446.73	2	446.731	891.448	NaN	NaN	NaN		NaN	NaN	24.573	1	24.573	24.073	25.073	-1.9073e-06	0.0077491	1	6167	82.505	48.583	1			84	147	149	180	180
EAGEEIKK	8	Unmodified	_EAGEEIKK_					0	0	0	Ga0395992_01_526335_527486	Ga0395992_01_526335_527486		Ga0395992_01_526335_527486	MSMS	20110110_SG_PS	sheared cell surface proteins	452.24	2	452.243	902.471	NaN	NaN	NaN		NaN	NaN	16.129	1	16.129	15.629	16.629	0	0.013333	1	3317	97.635	55.036	1			93	31	32	38	38
MASASGPTGGK	11	Unmodified	_MASASGPTGGK_					0	0	0	Ga0395992_01_529771_531153	Ga0395992_01_529771_531153		Ga0395992_01_529771_531153	MSMS	20110110_SG_PS	sheared cell surface proteins	482.23	2	482.232	962.449	NaN	NaN	NaN		NaN	NaN	16.804	1	16.804	16.304	17.304	0	7.6395e-17	1	3529	124.39	84.034	1			94	120	122	146	146
VISSWDEK	8	2 Phospho (STY)	_VIS(ph)S(ph)WDEK_		VIS(1)S(1)WDEK		VIS(57.18)S(57.18)WDEK	0	0	2	Ga0395992_02_418228_419046	Ga0395992_02_418228_419046		Ga0395992_02_418228_419046	MSMS	20110110_SG_PS	sheared cell surface proteins	562.21	2	562.209	1122.4	NaN	NaN	NaN		NaN	NaN	19.84	1	19.84	19.34	20.34	0	0.013335	1	4566	57.177	47.29	1			97	182	184	231	231			7;8
TIIYKINIPEIK	12	Phospho (STY)	_TIIY(ph)KINIPEIK_		T(0.3)IIY(0.7)KINIPEIK		T(-3.69)IIY(3.69)KINIPEIK	0	0	1	Ga0395992_03_760557_761657	Ga0395992_03_760557_761657		Ga0395992_03_760557_761657	MSMS	20110110_SG_PS	sheared cell surface proteins	508.95	3	508.953	1523.84	NaN	NaN	NaN		NaN	NaN	39.597	1	39.597	39.097	40.097	0	0.012427	1	10928	61.48	37.599	2			98	160	162	194	194			34
ITSAANPR	8	Unmodified	_ITSAANPR_					0	0	0	Ga0395992_03_762628_763428	Ga0395992_03_762628_763428		Ga0395992_03_762628_763428	MSMS	20110110_SG_PS	sheared cell surface proteins	415.23	2	415.23	828.445	NaN	NaN	NaN		NaN	NaN	17.005	1	17.005	16.505	17.505	0	0.00058004	1	3595	104.06	91.85	1			99	103	105	125	125
FAYIAGR	7	Unmodified	_FAYIAGR_					0	0	0	Ga0395992_03_763441_763875	Ga0395992_03_763441_763875		Ga0395992_03_763441_763875	MSMS	20110110_SG_PS	sheared cell surface proteins	399.22	2	399.219	796.423	NaN	NaN	NaN		NaN	NaN	28.087	1	28.087	27.587	28.587	-1.9073e-06	0.0031013	1	7351	92.692	83.176	1			100	40	41	47	47
IGANAIIGVSMAVAK	15	Unmodified	_IGANAIIGVSMAVAK_					0	0	0	Ga0395992_02_85643_86929	Ga0395992_02_85643_86929		Ga0395992_02_85643_86929	MSMS	20110110_SG_PS	sheared cell surface proteins	707.91	2	707.908	1413.8	NaN	NaN	NaN		NaN	NaN	37.326	1	37.326	36.826	37.826	0	3.2047e-37	1	10280	127.18	109.6	1			105	76	78	94	94
IGANAIIGVSMAVAK	15	Unmodified	_IGANAIIGVSMAVAK_					0	0	0	Ga0395992_02_85643_86929	Ga0395992_02_85643_86929		Ga0395992_02_85643_86929	MSMS	20110110_SG_PS	sheared cell surface proteins	707.91	2	707.908	1413.8	NaN	NaN	NaN		NaN	NaN	38.489	1	38.489	37.989	38.989	0	2.4691e-26	1	10613	124.2	109.63	1			105	76	78	95	95
IGANAIIGVSMAVAK	15	Unmodified	_IGANAIIGVSMAVAK_					0	0	0	Ga0395992_02_85643_86929	Ga0395992_02_85643_86929		Ga0395992_02_85643_86929	MSMS	20110110_SG_PS	sheared cell surface proteins	707.91	2	707.908	1413.8	NaN	NaN	NaN		NaN	NaN	41.213	1	41.213	40.713	41.713	3.8147e-06	4.1198e-11	1	11369	110.22	86.282	1			105	76	78	96	96
SKVQEIIEAVK	11	Acetyl (Protein N-term)	_(ac)SKVQEIIEAVK_					1	0	0	Ga0395992_02_684191_684571	Ga0395992_02_684191_684571		Ga0395992_02_684191_684571	MSMS	20110110_SG_PS	sheared cell surface proteins	643.37	2	643.372	1284.73	NaN	NaN	NaN		NaN	NaN	37.499	1	37.499	36.999	37.999	0	0.0026481	1	10330	110.15	99.601	1			107	152	154	185	185
SVIVNAIR	8	Unmodified	_SVIVNAIR_					0	0	0	Ga0395992_02_216216_216959;Ga0395992_03_460877_461665	Ga0395992_02_216216_216959		Ga0395992_02_216216_216959	MSMS	20110110_SG_PS	sheared cell surface proteins	436.27	2	436.272	870.529	NaN	NaN	NaN		NaN	NaN	30.066	1	30.066	29.566	30.566	0	0.011559	1	8006	85.676	59.234	1			92	154	156	187	187
VDIIDEGDEIIVK	13	Unmodified	_VDIIDEGDEIIVK_					0	0	0	Ga0395992_01_396260_396643;Ga0395992_01_423207_423623	Ga0395992_01_396260_396643	TM+outer	Ga0395992_01_396260_396643	MSMS	20110110_SG_PS	sheared cell surface proteins	729.39	2	729.39	1456.77	NaN	NaN	NaN		NaN	NaN	37.128	1	37.128	36.628	37.628	0	0.0098037	1	10221	62.162	55.886	1			38	172	174	221	221
